# Supplementary material for: N-(2,4,5-Trichloro­phen­yl)maleamic acid
Source: Acta Crystallogr Sect E Struct Rep Online. 2009 Dec 16;66(Pt 1):o182–3. doi: 10.1107/S1600536809052520 (PMC2980077; doi:10.1107/S1600536809052520)
Supplement: Supplementary file 1 [file e-66-0o182-sup1.cif]

##############################################################################
###                                                                        ###
###        Electronic paper (Acta Crystallographica Section E)             ###
###                                                                        ###
##############################################################################
#                                                                            #
# This CIF contains the data in a paper accepted for publication in Acta     #
# Crystallographica Section E. It conforms to the requirements of Notes      #
# for Authors for Section E, and has been peer reviewed under the auspices   #
# of the IUCr Commission on Journals.                                        #
#                                                                            #
# Full details of the Crystallographic Information File format               #
# are given in the paper "The Crystallographic Information File (CIF):       #
# a New Standard Archive File for Crystallography" by S. R. Hall, F. H.      #
# Allen and I. D. Brown [Acta Cryst. (1991), A47, 655-685].                  #
#                                                                            #
# The current version of the core CIF dictionary is obtainable from          #
# ftp://ftp.iucr.org/pub/cif_core.dic. The current version number is 2.4.    #
#                                                                            #
# Software is freely available for graphical display of the structure(s) in  #
# this CIF.  For information consult the CIF home page http://www.iucr.org/  #
# cif/home.html                                                              #
#                                                                            #
# This file may be used for bona fide research purposes within the           #
# scientific community so long as proper attribution is given to the journal # 
# article from which it was obtained.                                        #
#                                                                            #
##############################################################################
                                             
data_I
_audit_creation_method     'WinGX routine CIF_UPDATE'
_chemical_name_systematic
;
<i>N</i>-(2,4,5-Trichlorophenyl)maleamic acid
;
_chemical_formula_moiety     'C10 H6 Cl3 N O3'
_chemical_formula_sum     'C10 H6 Cl3 N O3'
_chemical_formula_iupac     'C10 H6 Cl3 N O3'
_chemical_formula_weight     294.51
_symmetry_cell_setting     monoclinic
_symmetry_space_group_name_H-M     'P 21/c'
_symmetry_space_group_name_Hall     '-P 2ybc'
loop_
    _symmetry_equiv_pos_as_xyz
    'x, y, z'
    '-x, y+1/2, -z+1/2'
    '-x, -y, -z'
    'x, -y-1/2, z-1/2'
_cell_length_a     10.8979(2)
_cell_length_b     11.0225(2)
_cell_length_c     19.4739(3)
_cell_angle_alpha     90
_cell_angle_beta     95.4761(9)
_cell_angle_gamma     90
_cell_volume     2328.57(7)
_cell_formula_units_Z     8
_cell_measurement_reflns_used     30027
_cell_measurement_theta_min     1.8
_cell_measurement_theta_max     29.5
_cell_measurement_temperature     295(2)
_exptl_crystal_description     block
_exptl_crystal_colour     colourless
_exptl_crystal_size_max     0.34
_exptl_crystal_size_mid     0.25
_exptl_crystal_size_min     0.22
_exptl_crystal_density_diffrn     1.68
_exptl_crystal_density_method     'not measured'
_exptl_crystal_F_000     1184
_exptl_absorpt_coefficient_mu     0.78
_exptl_absorpt_correction_type     analytical
_exptl_absorpt_process_details     '(CrysAlisPro; Oxford Diffraction, 2009)'
_exptl_absorpt_correction_T_min     0.794
_exptl_absorpt_correction_T_max     0.852
_exptl_special_details
;
;
_diffrn_ambient_temperature     295(2)
_diffrn_radiation_type     MoK\a
_diffrn_radiation_wavelength     0.71073
_diffrn_radiation_monochromator     graphite
_diffrn_measurement_device_type
        'Oxford Diffraction Xcalibur diffractometer with a Ruby Gemini detector'
_diffrn_measurement_method     '\w scans'
_diffrn_detector_area_resol_mean     10.434
_diffrn_reflns_number     49446
_diffrn_reflns_av_R_equivalents     0.022
_diffrn_reflns_theta_min     1.9
_diffrn_reflns_theta_max     25.7
_diffrn_reflns_theta_full     25.7
_diffrn_measured_fraction_theta_max     1.000
_diffrn_measured_fraction_theta_full     1.000
_diffrn_reflns_limit_h_min     -13
_diffrn_reflns_limit_h_max     13
_diffrn_reflns_limit_k_min     -13
_diffrn_reflns_limit_k_max     13
_diffrn_reflns_limit_l_min     -23
_diffrn_reflns_limit_l_max     23
_diffrn_standards_number     0
_diffrn_standards_interval_count     .
_diffrn_standards_interval_time     .
_diffrn_standards_decay_%     ?
_refine_special_details
;
Refinement of <i>F</i>^2^ against ALL reflections. The weighted <i>R</i>-factor
<i>wR</i> and goodness of fit <i>S</i> are based on <i>F</i>^2^, conventional
<i>R</i>-factors <i>R</i> are based on <i>F</i>, with <i>F</i> set to zero for
negative <i>F</i>^2^. The threshold expression of <i>F</i>^2^ >
\s(<i>F</i>^2^) is used only for calculating <i>R</i>-factors(gt) <i>etc</i>.
and is not relevant to the choice of reflections for refinement.
<i>R</i>-factors based on <i>F</i>^2^ are statistically about twice as large
as those based on <i>F</i>, and <i>R</i>- factors based on ALL data will be
even larger.
;
_reflns_number_total     4424
_reflns_number_gt     3825
_reflns_threshold_expression     'I>2\s(I)'
_refine_ls_structure_factor_coef     Fsqd
_refine_ls_matrix_type     full
_refine_ls_R_factor_all     0.033
_refine_ls_R_factor_gt     0.028
_refine_ls_wR_factor_gt     0.077
_refine_ls_wR_factor_ref     0.079
_refine_ls_goodness_of_fit_ref     1.06
_refine_ls_restrained_S_all     1.06
_refine_ls_number_reflns     4424
_refine_ls_number_parameters     315
_refine_ls_number_restraints     0
_refine_ls_hydrogen_treatment     mixed
_refine_ls_weighting_scheme     calc
_refine_ls_weighting_details
         'calc w=1/[\s^2^(Fo^2^)+(0.0464P)^2^+0.5233P] where P=(Fo^2^+2Fc^2^)/3'
_atom_sites_solution_hydrogens     geom
_atom_sites_solution_primary     direct
_atom_sites_solution_secondary     difmap
_refine_ls_shift/su_max     0.001
_refine_ls_shift/su_mean     0.000
_refine_diff_density_max     0.28
_refine_diff_density_min     -0.32
_refine_ls_extinction_method     none
_refine_ls_extinction_coef     ?
loop_
    _atom_type_symbol
    _atom_type_description
    _atom_type_scat_dispersion_real
    _atom_type_scat_dispersion_imag
    _atom_type_scat_source
    C C 0.0033 0.0016 'International Tables Vol C Tables 4.2.6.8 and 6.1.1.4'
    H H 0 0 'International Tables Vol C Tables 4.2.6.8 and 6.1.1.4'
    N N 0.0061 0.0033 'International Tables Vol C Tables 4.2.6.8 and 6.1.1.4'
    O O 0.0106 0.006 'International Tables Vol C Tables 4.2.6.8 and 6.1.1.4'
    Cl Cl 0.1484 0.1585 'International Tables Vol C Tables 4.2.6.8 and 6.1.1.4'
_computing_data_collection
;
CrysAlis Pro (Oxford Diffraction, 2009)
;
_computing_cell_refinement
;
CrysAlis Pro (Oxford Diffraction, 2009)
;
_computing_data_reduction
;
CrysAlis Pro (Oxford Diffraction, 2009)
;
_computing_structure_solution     'SHELXS97 (Sheldrick, 2008)'
_computing_structure_refinement     'SHELXL97 (Sheldrick, 2008)'
_computing_molecular_graphics
;
ORTEP-3 (Farrugia, 1997) and DIAMOND (Brandenburg, 2002)
;
_computing_publication_material
;
SHELXL97 (Sheldrick, 2008), PLATON (Spek, 2009) and WinGX
(Farrugia, 1999)
;
loop_
    _atom_site_type_symbol
    _atom_site_label
    _atom_site_fract_x
    _atom_site_fract_y
    _atom_site_fract_z
    _atom_site_U_iso_or_equiv
    _atom_site_adp_type
    _atom_site_calc_flag
    _atom_site_refinement_flags
    _atom_site_occupancy
    _atom_site_disorder_assembly
    _atom_site_disorder_group
    C C1 0.44390(14) 0.49367(14) 0.63260(8) 0.0359(3) Uani d . 1 . .
    C C2 0.49027(16) 0.44723(15) 0.70185(8) 0.0435(4) Uani d . 1 . .
    H H2 0.5531 0.4921 0.7254 0.052 Uiso calc R 1 . .
    C C3 0.45354(16) 0.34984(16) 0.73449(8) 0.0437(4) Uani d . 1 . .
    H H3 0.4945 0.3395 0.7782 0.052 Uiso calc R 1 . .
    C C4 0.36034(14) 0.25383(14) 0.71553(8) 0.0353(3) Uani d . 1 . .
    C C5 0.47664(14) 0.65859(13) 0.55063(8) 0.0338(3) Uani d . 1 . .
    C C6 0.55197(15) 0.75667(14) 0.53696(8) 0.0390(4) Uani d . 1 . .
    C C7 0.52840(17) 0.82580(15) 0.47808(9) 0.0447(4) Uani d . 1 . .
    H H7 0.5787 0.8917 0.4705 0.054 Uiso calc R 1 . .
    C C8 0.43056(16) 0.79770(15) 0.43042(8) 0.0418(4) Uani d . 1 . .
    C C9 0.35753(15) 0.69853(15) 0.44191(8) 0.0385(4) Uani d . 1 . .
    C C10 0.37961(15) 0.63019(14) 0.50161(8) 0.0374(3) Uani d . 1 . .
    H H10 0.3289 0.5645 0.5090 0.045 Uiso calc R 1 . .
    N N1 0.50133(13) 0.59440(12) 0.61283(7) 0.0364(3) Uani d . 1 . .
    H H1N 0.5504(19) 0.6210(18) 0.6398(10) 0.047(6) Uiso d . 1 . .
    O O1 0.36099(12) 0.44379(11) 0.59559(6) 0.0524(3) Uani d . 1 . .
    O O2 0.29633(10) 0.25568(10) 0.65501(6) 0.0440(3) Uani d . 1 . .
    H H2A 0.3156 0.3154 0.6334 0.053 Uiso calc R 1 . .
    O O3 0.34614(11) 0.17281(10) 0.75610(6) 0.0439(3) Uani d . 1 . .
    Cl Cl1 0.67690(5) 0.79432(5) 0.59434(2) 0.06029(15) Uani d . 1 . .
    Cl Cl2 0.40225(5) 0.88690(4) 0.35759(3) 0.06031(15) Uani d . 1 . .
    Cl Cl3 0.23559(4) 0.65766(5) 0.38355(2) 0.05600(14) Uani d . 1 . .
    C C11 -0.01578(14) 0.08037(14) 0.62405(8) 0.0356(3) Uani d . 1 . .
    C C12 0.05760(15) 0.08711(15) 0.69170(8) 0.0405(4) Uani d . 1 . .
    H H12 0.1200 0.1450 0.6953 0.049 Uiso calc R 1 . .
    C C13 0.04666(15) 0.02176(16) 0.74809(8) 0.0429(4) Uani d . 1 . .
    H H13 0.1058 0.0398 0.7843 0.051 Uiso calc R 1 . .
    C C14 -0.04107(16) -0.07430(17) 0.76485(9) 0.0468(4) Uani d . 1 . .
    C C15 -0.04415(14) 0.19115(14) 0.51309(7) 0.0348(3) Uani d . 1 . .
    C C16 -0.00319(16) 0.29029(15) 0.47665(8) 0.0393(4) Uani d . 1 . .
    C C17 -0.05759(17) 0.32085(16) 0.41215(8) 0.0450(4) Uani d . 1 . .
    H H17 -0.0298 0.3880 0.3892 0.054 Uiso calc R 1 . .
    C C18 -0.15340(16) 0.25164(15) 0.38159(8) 0.0410(4) Uani d . 1 . .
    C C19 -0.19375(15) 0.15206(15) 0.41656(8) 0.0374(3) Uani d . 1 . .
    C C20 -0.14062(15) 0.12225(14) 0.48168(8) 0.0380(4) Uani d . 1 . .
    H H20 -0.1696 0.0557 0.5046 0.046 Uiso calc R 1 . .
    N N2 0.01228(14) 0.16733(13) 0.57959(7) 0.0393(3) Uani d . 1 . .
    H H2N 0.0613(18) 0.2172(17) 0.5962(9) 0.044(5) Uiso d . 1 . .
    O O4 -0.09307(13) 0.00116(12) 0.60847(6) 0.0572(4) Uani d . 1 . .
    O O5 -0.12126(16) -0.11735(15) 0.71730(7) 0.0818(5) Uani d . 1 . .
    H H5A -0.1146 -0.0818 0.6808 0.098 Uiso calc R 1 . .
    O O6 -0.03687(14) -0.11161(13) 0.82354(7) 0.0629(4) Uani d . 1 . .
    Cl Cl4 0.11807(5) 0.37788(4) 0.51289(2) 0.05662(14) Uani d . 1 . .
    Cl Cl5 -0.22020(5) 0.29035(5) 0.30038(2) 0.06325(15) Uani d . 1 . .
    Cl Cl6 -0.31341(4) 0.06298(4) 0.38018(2) 0.05475(14) Uani d . 1 . .
loop_
    _atom_site_aniso_label
    _atom_site_aniso_U_11
    _atom_site_aniso_U_22
    _atom_site_aniso_U_33
    _atom_site_aniso_U_12
    _atom_site_aniso_U_13
    _atom_site_aniso_U_23
    C1 0.0387(8) 0.0346(8) 0.0336(8) -0.0062(6) -0.0006(6) -0.0020(6)
    C2 0.0481(10) 0.0433(9) 0.0364(8) -0.0128(7) -0.0103(7) -0.0004(7)
    C3 0.0486(10) 0.0459(9) 0.0335(8) -0.0075(8) -0.0123(7) 0.0040(7)
    C4 0.0341(8) 0.0345(8) 0.0363(8) 0.0035(6) -0.0014(6) 0.0018(7)
    C5 0.0366(8) 0.0325(8) 0.0326(7) -0.0023(6) 0.0044(6) -0.0035(6)
    C6 0.0420(9) 0.0372(8) 0.0376(8) -0.0096(7) 0.0035(7) -0.0066(7)
    C7 0.0546(10) 0.0372(9) 0.0435(9) -0.0113(7) 0.0107(8) -0.0004(7)
    C8 0.0498(10) 0.0393(9) 0.0372(8) 0.0034(7) 0.0095(7) 0.0047(7)
    C9 0.0371(8) 0.0426(9) 0.0354(8) 0.0011(7) 0.0007(7) -0.0016(7)
    C10 0.0367(8) 0.0378(8) 0.0373(8) -0.0074(7) 0.0012(7) 0.0012(7)
    N1 0.0387(7) 0.0359(7) 0.0331(7) -0.0101(6) -0.0049(6) -0.0018(6)
    O1 0.0594(8) 0.0510(7) 0.0427(6) -0.0255(6) -0.0165(6) 0.0126(5)
    O2 0.0467(7) 0.0429(6) 0.0398(6) -0.0156(5) -0.0099(5) 0.0095(5)
    O3 0.0487(7) 0.0372(6) 0.0441(6) -0.0003(5) -0.0035(5) 0.0105(5)
    Cl1 0.0609(3) 0.0657(3) 0.0520(3) -0.0323(2) -0.0066(2) -0.0027(2)
    Cl2 0.0741(3) 0.0548(3) 0.0516(3) 0.0010(2) 0.0036(2) 0.0191(2)
    Cl3 0.0502(3) 0.0696(3) 0.0451(2) -0.0060(2) -0.01197(19) 0.0054(2)
    C11 0.0355(8) 0.0389(8) 0.0320(8) -0.0030(7) 0.0002(6) 0.0020(6)
    C12 0.0358(8) 0.0466(9) 0.0377(8) -0.0102(7) -0.0041(7) 0.0043(7)
    C13 0.0402(9) 0.0516(10) 0.0347(8) -0.0073(7) -0.0081(7) 0.0046(7)
    C14 0.0491(10) 0.0495(10) 0.0403(9) -0.0074(8) -0.0043(8) 0.0098(8)
    C15 0.0392(8) 0.0366(8) 0.0278(7) -0.0015(6) -0.0002(6) -0.0009(6)
    C16 0.0424(9) 0.0405(9) 0.0341(8) -0.0096(7) -0.0008(7) -0.0007(7)
    C17 0.0541(10) 0.0454(9) 0.0346(8) -0.0102(8) -0.0006(7) 0.0069(7)
    C18 0.0465(9) 0.0473(9) 0.0282(7) -0.0003(7) -0.0024(7) 0.0022(7)
    C19 0.0386(8) 0.0404(9) 0.0325(8) -0.0033(7) -0.0006(6) -0.0039(6)
    C20 0.0419(9) 0.0375(8) 0.0339(8) -0.0056(7) 0.0006(7) 0.0010(6)
    N2 0.0435(8) 0.0411(8) 0.0316(7) -0.0117(6) -0.0057(6) 0.0031(6)
    O4 0.0698(8) 0.0597(8) 0.0385(6) -0.0307(7) -0.0139(6) 0.0111(6)
    O5 0.0967(12) 0.0929(12) 0.0499(8) -0.0596(10) -0.0235(8) 0.0280(8)
    O6 0.0715(9) 0.0722(9) 0.0433(7) -0.0173(7) -0.0040(6) 0.0210(6)
    Cl4 0.0632(3) 0.0586(3) 0.0450(2) -0.0288(2) -0.0107(2) 0.0078(2)
    Cl5 0.0709(3) 0.0774(3) 0.0373(2) -0.0156(3) -0.0160(2) 0.0162(2)
    Cl6 0.0557(3) 0.0606(3) 0.0443(2) -0.0203(2) -0.0140(2) 0.0024(2)
_geom_special_details
;
All e.s.d.'s (except the e.s.d. in the dihedral angle between two l.s. planes)
are estimated using the full covariance matrix. The cell e.s.d.'s are taken
into account individually in the estimation of e.s.d.'s in distances, angles
and torsion angles; correlations between e.s.d.'s in cell parameters are only
used when they are defined by crystal symmetry. An approximate (isotropic)
treatment of cell e.s.d.'s is used for estimating e.s.d.'s involving l.s.
planes.
;
loop_
    _geom_bond_atom_site_label_1
    _geom_bond_atom_site_label_2
    _geom_bond_site_symmetry_2
    _geom_bond_distance
    _geom_bond_publ_flag
    C1 O1 . 1.2304(18) ?
    C1 N1 . 1.349(2) ?
    C1 C2 . 1.485(2) ?
    C2 C3 . 1.329(2) ?
    C2 H2 . 0.9300 ?
    C3 C4 . 1.489(2) ?
    C3 H3 . 0.9300 ?
    C4 O3 . 1.2121(18) ?
    C4 O2 . 1.3111(18) ?
    C5 C10 . 1.391(2) ?
    C5 C6 . 1.398(2) ?
    C5 N1 . 1.406(2) ?
    C6 C7 . 1.380(2) ?
    C6 Cl1 . 1.7274(16) ?
    C7 C8 . 1.380(3) ?
    C7 H7 . 0.9300 ?
    C8 C9 . 1.383(2) ?
    C8 Cl2 . 1.7292(16) ?
    C9 C10 . 1.387(2) ?
    C9 Cl3 . 1.7240(16) ?
    C10 H10 . 0.9300 ?
    N1 H1N . 0.77(2) ?
    O2 H2A . 0.8200 ?
    C11 O4 . 1.2309(19) ?
    C11 N2 . 1.346(2) ?
    C11 C12 . 1.476(2) ?
    C12 C13 . 1.328(2) ?
    C12 H12 . 0.9300 ?
    C13 C14 . 1.484(2) ?
    C13 H13 . 0.9300 ?
    C14 O6 . 1.211(2) ?
    C14 O5 . 1.301(2) ?
    C15 C20 . 1.390(2) ?
    C15 C16 . 1.399(2) ?
    C15 N2 . 1.404(2) ?
    C16 C17 . 1.379(2) ?
    C16 Cl4 . 1.7315(16) ?
    C17 C18 . 1.381(2) ?
    C17 H17 . 0.9300 ?
    C18 C19 . 1.385(2) ?
    C18 Cl5 . 1.7301(16) ?
    C19 C20 . 1.382(2) ?
    C19 Cl6 . 1.7292(16) ?
    C20 H20 . 0.9300 ?
    N2 H2N . 0.81(2) ?
    O5 H5A . 0.8200 ?
loop_
    _geom_angle_atom_site_label_1
    _geom_angle_atom_site_label_2
    _geom_angle_atom_site_label_3
    _geom_angle_site_symmetry_1
    _geom_angle_site_symmetry_3
    _geom_angle
    _geom_angle_publ_flag
    O1 C1 N1 . . 122.38(14) ?
    O1 C1 C2 . . 123.03(14) ?
    N1 C1 C2 . . 114.58(13) ?
    C3 C2 C1 . . 128.39(15) ?
    C3 C2 H2 . . 115.8 ?
    C1 C2 H2 . . 115.8 ?
    C2 C3 C4 . . 133.25(15) ?
    C2 C3 H3 . . 113.4 ?
    C4 C3 H3 . . 113.4 ?
    O3 C4 O2 . . 120.49(14) ?
    O3 C4 C3 . . 119.25(14) ?
    O2 C4 C3 . . 120.25(13) ?
    C10 C5 C6 . . 117.71(14) ?
    C10 C5 N1 . . 123.25(14) ?
    C6 C5 N1 . . 119.04(14) ?
    C7 C6 C5 . . 121.26(15) ?
    C7 C6 Cl1 . . 118.52(13) ?
    C5 C6 Cl1 . . 120.22(12) ?
    C6 C7 C8 . . 120.35(15) ?
    C6 C7 H7 . . 119.8 ?
    C8 C7 H7 . . 119.8 ?
    C7 C8 C9 . . 119.22(15) ?
    C7 C8 Cl2 . . 119.33(13) ?
    C9 C8 Cl2 . . 121.46(13) ?
    C8 C9 C10 . . 120.56(15) ?
    C8 C9 Cl3 . . 121.27(13) ?
    C10 C9 Cl3 . . 118.16(13) ?
    C9 C10 C5 . . 120.85(14) ?
    C9 C10 H10 . . 119.6 ?
    C5 C10 H10 . . 119.6 ?
    C1 N1 C5 . . 127.17(14) ?
    C1 N1 H1N . . 115.5(15) ?
    C5 N1 H1N . . 117.3(15) ?
    C4 O2 H2A . . 109.5 ?
    O4 C11 N2 . . 122.58(14) ?
    O4 C11 C12 . . 123.73(14) ?
    N2 C11 C12 . . 113.65(14) ?
    C13 C12 C11 . . 128.82(15) ?
    C13 C12 H12 . . 115.6 ?
    C11 C12 H12 . . 115.6 ?
    C12 C13 C14 . . 132.80(15) ?
    C12 C13 H13 . . 113.6 ?
    C14 C13 H13 . . 113.6 ?
    O6 C14 O5 . . 120.67(16) ?
    O6 C14 C13 . . 118.86(16) ?
    O5 C14 C13 . . 120.47(15) ?
    C20 C15 C16 . . 117.90(14) ?
    C20 C15 N2 . . 123.35(14) ?
    C16 C15 N2 . . 118.74(14) ?
    C17 C16 C15 . . 121.51(15) ?
    C17 C16 Cl4 . . 118.70(13) ?
    C15 C16 Cl4 . . 119.79(12) ?
    C16 C17 C18 . . 119.95(15) ?
    C16 C17 H17 . . 120.0 ?
    C18 C17 H17 . . 120.0 ?
    C17 C18 C19 . . 119.22(14) ?
    C17 C18 Cl5 . . 119.50(13) ?
    C19 C18 Cl5 . . 121.28(13) ?
    C20 C19 C18 . . 120.96(15) ?
    C20 C19 Cl6 . . 118.32(12) ?
    C18 C19 Cl6 . . 120.72(12) ?
    C19 C20 C15 . . 120.44(15) ?
    C19 C20 H20 . . 119.8 ?
    C15 C20 H20 . . 119.8 ?
    C11 N2 C15 . . 128.30(14) ?
    C11 N2 H2N . . 114.0(13) ?
    C15 N2 H2N . . 117.0(13) ?
    C14 O5 H5A . . 109.5 ?
loop_
    _geom_torsion_atom_site_label_1
    _geom_torsion_atom_site_label_2
    _geom_torsion_atom_site_label_3
    _geom_torsion_atom_site_label_4
    _geom_torsion_site_symmetry_1
    _geom_torsion_site_symmetry_2
    _geom_torsion_site_symmetry_3
    _geom_torsion_site_symmetry_4
    _geom_torsion
    _geom_torsion_publ_flag
    O1 C1 C2 C3 . . . . 0.1(3) ?
    N1 C1 C2 C3 . . . . -178.97(18) ?
    C1 C2 C3 C4 . . . . 1.6(3) ?
    C2 C3 C4 O3 . . . . 179.39(19) ?
    C2 C3 C4 O2 . . . . 0.8(3) ?
    C10 C5 C6 C7 . . . . 2.3(2) ?
    N1 C5 C6 C7 . . . . -177.16(15) ?
    C10 C5 C6 Cl1 . . . . -178.08(12) ?
    N1 C5 C6 Cl1 . . . . 2.4(2) ?
    C5 C6 C7 C8 . . . . -1.3(3) ?
    Cl1 C6 C7 C8 . . . . 179.06(13) ?
    C6 C7 C8 C9 . . . . -0.9(3) ?
    C6 C7 C8 Cl2 . . . . 179.30(13) ?
    C7 C8 C9 C10 . . . . 2.0(2) ?
    Cl2 C8 C9 C10 . . . . -178.14(13) ?
    C7 C8 C9 Cl3 . . . . -178.97(13) ?
    Cl2 C8 C9 Cl3 . . . . 0.9(2) ?
    C8 C9 C10 C5 . . . . -1.0(2) ?
    Cl3 C9 C10 C5 . . . . 179.95(12) ?
    C6 C5 C10 C9 . . . . -1.1(2) ?
    N1 C5 C10 C9 . . . . 178.32(15) ?
    O1 C1 N1 C5 . . . . 1.4(3) ?
    C2 C1 N1 C5 . . . . -179.53(15) ?
    C10 C5 N1 C1 . . . . 5.1(3) ?
    C6 C5 N1 C1 . . . . -175.47(15) ?
    O4 C11 C12 C13 . . . . -7.6(3) ?
    N2 C11 C12 C13 . . . . 174.36(18) ?
    C11 C12 C13 C14 . . . . -2.5(3) ?
    C12 C13 C14 O6 . . . . -173.1(2) ?
    C12 C13 C14 O5 . . . . 6.7(3) ?
    C20 C15 C16 C17 . . . . 1.2(2) ?
    N2 C15 C16 C17 . . . . -177.78(16) ?
    C20 C15 C16 Cl4 . . . . -179.11(13) ?
    N2 C15 C16 Cl4 . . . . 1.9(2) ?
    C15 C16 C17 C18 . . . . -1.2(3) ?
    Cl4 C16 C17 C18 . . . . 179.12(14) ?
    C16 C17 C18 C19 . . . . 0.1(3) ?
    C16 C17 C18 Cl5 . . . . -179.56(14) ?
    C17 C18 C19 C20 . . . . 0.8(3) ?
    Cl5 C18 C19 C20 . . . . -179.46(13) ?
    C17 C18 C19 Cl6 . . . . 180.00(14) ?
    Cl5 C18 C19 Cl6 . . . . -0.3(2) ?
    C18 C19 C20 C15 . . . . -0.8(3) ?
    Cl6 C19 C20 C15 . . . . -179.99(12) ?
    C16 C15 C20 C19 . . . . -0.2(2) ?
    N2 C15 C20 C19 . . . . 178.71(15) ?
    O4 C11 N2 C15 . . . . 5.9(3) ?
    C12 C11 N2 C15 . . . . -176.01(16) ?
    C20 C15 N2 C11 . . . . -1.6(3) ?
    C16 C15 N2 C11 . . . . 177.28(16) ?
loop_
    _geom_hbond_atom_site_label_D
    _geom_hbond_atom_site_label_H
    _geom_hbond_atom_site_label_A
    _geom_hbond_site_symmetry_A
    _geom_hbond_distance_DH
    _geom_hbond_distance_HA
    _geom_hbond_distance_DA
    _geom_hbond_angle_DHA
    O2 H2A O1 . 0.82 1.69 2.5080(15) 175
    O5 H5A O4 . 0.82 1.72 2.5332(17) 175
    N1 H1N O3 2_656 0.77(2) 2.30(2) 3.0356(18) 161.2(19)
    N2 H2N O6 2_556 0.81(2) 2.481(19) 3.0775(19) 131.3(16)
    N1 H1N Cl1 . 0.77(2) 2.56(2) 2.9628(14) 114.2(17)
    N2 H2N Cl4 . 0.81(2) 2.519(18) 2.9476(14) 114.3(15)
    C2 H2 O3 2_656 0.93 2.29 3.123(2) 149
    C12 H12 O2 . 0.93 2.47 3.330(2) 154
data_global
_journal_date_recd_electronic     2009-11-26
_journal_date_accepted     2009-12-07
_journal_name_full     'Acta Crystallographica, Section E'
_journal_year     2010
_journal_volume     66
_journal_issue      1
_journal_page_first     o182
_journal_page_last     o183
_journal_paper_category     QO
_journal_coeditor_code     TK2591
_publ_contact_author_name     'Prof. B. Thimme Gowda'
_publ_contact_author_address
;
  Department of Chemistry
  Mangalore University
  Mangalagangotri-574 199
  Mangalore, INDIA
;
_publ_contact_author_email     gowdabt@yahoo.com
_publ_contact_author_fax     '91 824 2287367'
_publ_contact_author_phone     '91 824 2287262'
_publ_section_title
;
<i>N</i>-(2,4,5-Trichlorophenyl)maleamic acid
;
loop_
    _publ_author_name
    _publ_author_address
    'B. Thimme Gowda'
; Department of Chemistry
  Mangalore University
  Mangalagangotri 574 199
  Mangalore, India
;
    'Miroslav Tokar\<c\'ik'
; Faculty of Chemical and Food Technology
  Slovak Technical University
  Radlinsk\'eho 9
  SK-812 37 Bratislava
  Slovak Republic
;
    'Jozef Ko\<z\'i\<sek'
; Faculty of Chemical and Food Technology
  Slovak Technical University
  Radlinsk\'eho 9
  SK-812 37 Bratislava
  Slovak Republic
;
    'K. Shakuntala'
; Department of Chemistry
  Mangalore University
  Mangalagangotri 574 199
  Mangalore, India
;
    'Hartmut Fuess'
; Institute of Materials Science
  Darmstadt University of Technology
  Petersenstrasse 23
  D-64287 Darmstadt, Germany
;
