# Supplementary material for: N-(2,4,5-Trichloro­phen­yl)maleamic acid
Source: Acta Crystallogr Sect E Struct Rep Online. 2009 Dec 16;66(Pt 1):o182–3. doi: 10.1107/S1600536809052520 (PMC2980077; doi:10.1107/S1600536809052520)
Supplement: Supplementary file 2 [file e-66-0o182-Isup2.hkl]

#
# h,k,l, Fc-squared, Fo-squared, sigma(Fo-squared) and status flag
#
data_I
_shelx_title ' SMA3, P 1 21/c 1'
_shelx_refln_list_code          4
_shelx_F_calc_maximum      410.68
_exptl_crystal_F_000      1184.00
_reflns_d_resolution_high  0.8195
 
loop_
 _symmetry_equiv_pos_as_xyz
 'x, y, z'
 '-x, y+1/2, -z+1/2'
 '-x, -y, -z'
 'x, -y-1/2, z-1/2'
 
_cell_length_a    10.8979
_cell_length_b    11.0225
_cell_length_c    19.4739
_cell_angle_alpha  90.000
_cell_angle_beta   95.476
_cell_angle_gamma  90.000
 
_shelx_F_squared_multiplier     1.000
 
loop_
 _refln_index_h
 _refln_index_k
 _refln_index_l
 _refln_F_squared_calc
 _refln_F_squared_meas
 _refln_F_squared_sigma
 _refln_observed_status
   1   0   0      387.48      344.15     48.63 o
   2   0   0     9979.60     9751.48     74.93 o
   3   0   0     9525.57     9870.37     83.11 o
   4   0   0        0.16       -0.22      2.18 o
   5   0   0      561.64      542.56      6.50 o
   6   0   0     1727.58     1907.38     14.57 o
   7   0   0      808.36      751.07     10.66 o
   8   0   0       55.26       63.52      4.32 o
   9   0   0     1912.81     1893.44     20.42 o
  10   0   0       14.32       15.36      4.57 o
  11   0   0     1188.33     1286.44     21.65 o
  12   0   0       99.03       97.64      9.73 o
  13   0   0       42.26       50.55     11.46 o
   1   1   0     2430.49     2555.43      8.95 o
   2   1   0     2385.91     2504.93      9.11 o
   3   1   0     7789.24     7981.08     28.44 o
   4   1   0    17059.98    16699.88     80.32 o
   5   1   0     3274.92     3131.23     15.62 o
   6   1   0     8174.39     8244.04     35.99 o
   7   1   0     2081.38     2031.39      9.52 o
   8   1   0       92.51      105.57      3.75 o
   9   1   0       11.33        9.69      3.16 o
  10   1   0        9.68       10.96      3.51 o
  11   1   0       20.96       29.02      6.29 o
  12   1   0      336.56      344.45     11.45 o
  13   1   0        3.27        0.21      7.28 o
   0   2   0    20554.35    20090.66     99.19 o
   1   2   0     1563.89     1659.33      6.81 o
   2   2   0    10805.76    10266.95     45.18 o
   3   2   0      227.99      214.70      2.22 o
   4   2   0     1526.83     1509.44      7.40 o
   5   2   0     2158.73     2312.19      9.87 o
   6   2   0      510.26      556.63      5.28 o
   7   2   0       36.83       34.11      2.70 o
   8   2   0        4.59        3.17      3.06 o
   9   2   0      842.89      811.38     12.29 o
  10   2   0      141.92      121.48      5.26 o
  11   2   0        0.36        2.63      5.95 o
  12   2   0        2.32        1.54      5.97 o
  13   2   0       56.40       67.20      8.03 o
   1   3   0     1549.72     1578.05      6.65 o
   2   3   0    38801.80    36331.55    113.32 o
   3   3   0     3879.30     4178.17     17.83 o
   4   3   0      829.03      778.65      4.55 o
   5   3   0     1596.75     1689.28     12.15 o
   6   3   0     1631.78     1725.68      9.38 o
   7   3   0      451.21      395.67      4.07 o
   8   3   0      233.14      215.36      4.57 o
   9   3   0     1065.76     1109.37     15.45 o
  10   3   0       14.87       17.17      3.47 o
  11   3   0       12.93        8.23      4.40 o
  12   3   0      113.49      119.38      7.19 o
   0   4   0     9564.79     9549.63     48.66 o
   1   4   0      777.52      771.97      3.80 o
   2   4   0     3743.66     3816.28     13.69 o
   3   4   0     1948.62     1875.74      7.00 o
   4   4   0      935.53      878.50      6.07 o
   5   4   0      531.62      538.16      4.76 o
   6   4   0      315.15      334.46      3.70 o
   7   4   0       13.39       11.23      1.93 o
   8   4   0     3033.84     2930.52     22.83 o
   9   4   0       16.57       15.33      3.30 o
  10   4   0       17.76       22.20      3.95 o
  11   4   0      268.76      286.58      9.46 o
  12   4   0        2.47        6.89      5.78 o
   1   5   0      954.95     1011.03      6.89 o
   2   5   0     1551.82     1707.68      6.15 o
   3   5   0       30.39       19.54      1.38 o
   4   5   0      172.74      184.20      2.47 o
   5   5   0     2267.62     2209.90     12.74 o
   6   5   0     1991.87     1997.09      9.46 o
   7   5   0      207.30      173.78      4.50 o
   8   5   0        2.48        5.49      3.09 o
   9   5   0       50.60       38.73      3.32 o
  10   5   0      447.48      413.77      9.32 o
  11   5   0       28.62       30.90      5.87 o
  12   5   0       76.39       75.30      7.74 o
   0   6   0        3.13        5.05      2.68 o
   1   6   0       85.16       76.22      2.90 o
   2   6   0        3.40       10.02      1.44 o
   3   6   0      941.53     1012.58      9.11 o
   4   6   0      721.33      707.17      4.61 o
   5   6   0      351.90      354.19      4.46 o
   6   6   0      463.40      491.42      5.46 o
   7   6   0      579.78      616.52      7.35 o
   8   6   0      110.88      109.68      5.07 o
   9   6   0      458.51      478.32      8.18 o
  10   6   0      494.45      501.85     11.24 o
  11   6   0       67.33       70.14      7.15 o
   1   7   0      613.02      579.09     24.15 o
   2   7   0     2618.50     2570.23     14.55 o
   3   7   0      448.25      411.64      4.14 o
   4   7   0      667.94      697.59      4.83 o
   5   7   0     1241.01     1242.07     12.90 o
   6   7   0      345.27      304.19      5.26 o
   7   7   0       71.29       65.52      3.62 o
   8   7   0       22.80       31.27      4.07 o
   9   7   0       33.51       25.27      4.35 o
  10   7   0       52.31       76.12      5.83 o
  11   7   0      115.40      130.58      8.36 o
   0   8   0        4.74        9.23      2.06 o
   1   8   0      170.38      170.76      3.49 o
   2   8   0      143.63      128.50      2.94 o
   3   8   0     2919.29     2845.21     13.29 o
   4   8   0     2086.84     2076.02     11.58 o
   5   8   0        0.88        2.06      1.68 o
   6   8   0     1437.10     1390.80      8.29 o
   7   8   0     1039.80      984.60     10.00 o
   8   8   0      280.27      256.43      6.25 o
   9   8   0       51.29       63.32      6.51 o
  10   8   0       39.29       38.50      6.43 o
   1   9   0       56.76       60.33      2.94 o
   2   9   0        2.21        3.47      2.37 o
   3   9   0      161.02      161.51      4.14 o
   4   9   0       34.53       41.96      2.92 o
   5   9   0      198.13      210.86      3.92 o
   6   9   0       48.44       53.57      3.85 o
   7   9   0       32.65       25.63      4.69 o
   8   9   0        1.07        0.31      4.70 o
   9   9   0       20.00       22.13      6.07 o
   0  10   0       61.51       71.20      2.99 o
   1  10   0      184.01      189.02      3.85 o
   2  10   0      611.35      589.69      7.74 o
   3  10   0      139.53      155.78      6.83 o
   4  10   0      123.54      107.43      4.47 o
   5  10   0       61.20       52.66      4.51 o
   6  10   0      158.64      180.89      7.25 o
   7  10   0       22.00       14.75      5.22 o
   8  10   0       14.06        7.75      5.30 o
   1  11   0       15.79       16.79      4.20 o
   2  11   0      519.35      550.48      8.90 o
   3  11   0      306.44      275.23      7.54 o
   4  11   0      346.53      351.01     10.02 o
   5  11   0       30.41       31.16      6.19 o
   6  11   0      242.90      241.48      8.24 o
   7  11   0       77.85       87.90      6.28 o
   0  12   0        3.33       13.27      8.46 o
   1  12   0        5.90       -0.60      5.98 o
   2  12   0      135.49      126.95      5.99 o
   3  12   0        2.52        4.36      4.85 o
   4  12   0      318.15      302.81      8.55 o
   5  12   0        0.24        1.50      5.79 o
   1  13   0       64.93       71.74      7.60 o
   2  13   0      131.19      135.95      8.24 o
   3  13   0        1.50        1.39      6.55 o
 -13   1   1        5.49        5.63      6.52 o
 -12   1   1        3.74        2.25      6.20 o
 -11   1   1      189.73      186.15      8.35 o
 -10   1   1      180.14      174.76      4.92 o
  -9   1   1      125.91      115.65      3.12 o
  -8   1   1     2140.77     2053.28     10.88 o
  -7   1   1     2032.87     2052.93      9.88 o
  -6   1   1      164.89      195.29      4.23 o
  -5   1   1      142.93      128.81      2.20 o
  -4   1   1      744.77      794.42      4.61 o
  -3   1   1     2012.09     2325.13      9.07 o
  -2   1   1      245.50      288.55      1.99 o
  -1   1   1      237.69      279.83      1.56 o
   0   1   1        0.07        3.23      0.42 o
   1   1   1     2084.16     2139.55      5.58 o
   2   1   1      190.68      186.21      2.11 o
   3   1   1    22966.24    22170.21     86.00 o
   4   1   1     2871.34     3055.27     12.49 o
   5   1   1      338.61      338.71      3.57 o
   6   1   1      299.37      266.50      3.95 o
   7   1   1      218.94      270.27      3.35 o
   8   1   1     1276.84     1316.31     10.12 o
   9   1   1       18.21       23.28      3.52 o
  10   1   1      128.85      152.20      5.33 o
  11   1   1        2.82        7.48      5.79 o
  12   1   1      214.63      216.29      8.16 o
  13   1   1       44.94       34.26      7.32 o
 -13   2   1       48.85       45.38      6.88 o
 -12   2   1      169.69      176.99      8.88 o
 -11   2   1      190.87      166.07      8.70 o
 -10   2   1      605.42      640.78      9.00 o
  -9   2   1     1193.56     1156.76     11.07 o
  -8   2   1     1449.52     1450.34     11.14 o
  -7   2   1      175.74      189.33      3.87 o
  -6   2   1     2487.99     2379.26     10.86 o
  -5   2   1        1.75        1.76      1.38 o
  -4   2   1       98.30      100.48      1.84 o
  -3   2   1     6957.74     7080.46     22.70 o
  -2   2   1    11451.18    11119.49     64.19 o
  -1   2   1       67.41       76.37      2.56 o
   0   2   1     1107.39     1197.54      7.90 o
   1   2   1     3022.70     3286.21     11.84 o
   2   2   1      159.75      145.12      2.12 o
   3   2   1     4664.68     4663.63     13.87 o
   4   2   1       60.05       63.43      2.01 o
   5   2   1     9403.39     9549.86     32.11 o
   6   2   1      307.27      326.83      4.22 o
   7   2   1       32.74       21.63      2.70 o
   8   2   1      574.95      596.93      7.21 o
   9   2   1        0.01        0.04      2.46 o
  10   2   1       13.20       15.63      4.34 o
  11   2   1      108.77      112.63      6.98 o
  12   2   1       29.67       25.36      5.93 o
  13   2   1        0.87        1.58      7.17 o
 -12   3   1      183.13      186.13      7.77 o
 -11   3   1       37.93       36.06      4.98 o
 -10   3   1       77.69       77.56      5.44 o
  -9   3   1      110.51      118.47      5.02 o
  -8   3   1     2594.07     2632.80     13.41 o
  -7   3   1       21.91       21.27      2.01 o
  -6   3   1     1552.21     1558.13      7.40 o
  -5   3   1       30.24       29.52      2.37 o
  -4   3   1      340.15      327.32      3.09 o
  -3   3   1        7.55       18.51      1.46 o
  -2   3   1     2450.23     2264.98     11.23 o
  -1   3   1     6581.34     6535.93     17.05 o
   0   3   1      966.91     1045.47      4.15 o
   1   3   1     1519.38     1742.68      5.67 o
   2   3   1     1580.01     1701.80      8.33 o
   3   3   1     2444.91     2522.17     12.35 o
   4   3   1        6.57        8.38      1.73 o
   5   3   1     1800.94     1962.02      6.98 o
   6   3   1      571.12      659.12      4.35 o
   7   3   1     1043.89     1082.25      9.83 o
   8   3   1      393.70      409.26      6.46 o
   9   3   1      352.87      343.25      6.80 o
  10   3   1        9.85       12.62      3.21 o
  11   3   1      152.47      166.48      7.23 o
  12   3   1       16.37       21.16      5.67 o
 -12   4   1       26.80       40.72      6.38 o
 -11   4   1      107.07      107.97      7.44 o
 -10   4   1      104.45      121.17      5.41 o
  -9   4   1       32.24       30.57      4.22 o
  -8   4   1      731.40      749.41      6.52 o
  -7   4   1      670.56      635.48      6.41 o
  -6   4   1      299.35      317.81      3.83 o
  -5   4   1       24.07       24.99      1.63 o
  -4   4   1     1666.26     1699.74     10.11 o
  -3   4   1      307.50      302.59      3.30 o
  -2   4   1     2723.44     2844.01      8.62 o
  -1   4   1    12055.59    12228.34     37.48 o
   0   4   1     2466.36     2543.78      9.85 o
   1   4   1    12419.63    11976.55     40.19 o
   2   4   1     5247.67     5592.91     11.30 o
   3   4   1      110.74      148.24      2.41 o
   4   4   1     1898.46     1881.80      8.75 o
   5   4   1      109.43      123.64      2.74 o
   6   4   1      377.31      366.06      4.18 o
   7   4   1      113.50       91.43      2.41 o
   8   4   1     1375.66     1284.45     15.36 o
   9   4   1      195.24      209.33      4.57 o
  10   4   1      224.50      220.22      7.74 o
  11   4   1        6.60        5.54      5.88 o
  12   4   1      164.72      183.75      7.74 o
 -12   5   1       19.59       15.30      7.48 o
 -11   5   1       40.49       43.09      6.28 o
 -10   5   1       12.08       13.03      3.61 o
  -9   5   1      404.62      374.73      8.63 o
  -8   5   1      686.50      652.74      9.37 o
  -7   5   1      499.86      515.05      6.20 o
  -6   5   1      541.07      524.89      5.56 o
  -5   5   1     3702.34     3776.60     12.51 o
  -4   5   1      221.62      184.94      2.79 o
  -3   5   1     1524.88     1358.65     11.21 o
  -2   5   1      645.63      697.55      4.37 o
  -1   5   1      131.92      144.49      2.01 o
   0   5   1      601.50      590.11      3.68 o
   1   5   1     1043.41      970.92      4.77 o
   2   5   1      893.38      963.99      4.60 o
   3   5   1     2939.30     3035.67     12.87 o
   4   5   1      110.52      103.53      2.69 o
   5   5   1     1921.60     1906.94      9.10 o
   6   5   1      151.04      170.45      3.80 o
   7   5   1       65.96       75.18      3.60 o
   8   5   1      961.28      925.07      8.85 o
   9   5   1      106.38       97.82      3.84 o
  10   5   1      146.96      151.69      7.16 o
  11   5   1       64.22       46.47      6.45 o
  12   5   1       59.54       83.72      7.22 o
 -11   6   1        0.75        2.70      6.36 o
 -10   6   1      616.28      658.04     12.51 o
  -9   6   1      248.94      242.02      6.46 o
  -8   6   1      257.11      267.77      6.63 o
  -7   6   1        4.44        1.60      3.20 o
  -6   6   1       94.44      108.32      3.46 o
  -5   6   1     2335.29     2292.25      9.52 o
  -4   6   1      647.22      607.55      4.95 o
  -3   6   1     3979.08     3804.63     12.35 o
  -2   6   1     1181.87     1221.52      8.19 o
  -1   6   1     1453.58     1517.34     73.71 o
   0   6   1        8.95        5.68      1.30 o
   1   6   1    10426.33    10415.56     37.80 o
   2   6   1      506.67      507.18     29.50 o
   3   6   1      250.03      250.41      3.02 o
   4   6   1      496.14      540.38      5.99 o
   5   6   1        0.21        1.02      2.31 o
   6   6   1     1052.33     1091.63      8.93 o
   7   6   1      174.51      185.11      4.33 o
   8   6   1        3.97        5.27      3.37 o
   9   6   1      238.71      227.19      6.23 o
  10   6   1       17.46       19.66      7.00 o
  11   6   1       25.48       21.54      6.72 o
 -11   7   1      328.10      312.42      9.63 o
 -10   7   1      263.35      241.29      7.98 o
  -9   7   1       29.49       36.34      4.09 o
  -8   7   1      193.63      189.75      4.82 o
  -7   7   1      266.50      279.89      4.72 o
  -6   7   1      766.09      717.19      6.59 o
  -5   7   1     1202.54     1134.03      6.78 o
  -4   7   1       48.25       54.64      2.49 o
  -3   7   1     2542.61     2465.70     12.53 o
  -2   7   1      752.92      714.02      5.54 o
  -1   7   1     2302.89     2426.04     19.05 o
   0   7   1     1330.95     1283.69     35.98 o
   1   7   1       99.55       69.40      2.09 o
   2   7   1       57.82       48.12      2.02 o
   3   7   1      524.76      546.41      4.32 o
   4   7   1       69.05       71.58      2.05 o
   5   7   1      266.82      274.31      4.23 o
   6   7   1     1130.68     1088.76      7.39 o
   7   7   1      244.39      206.15      4.79 o
   8   7   1      229.82      223.88      5.97 o
   9   7   1      609.62      612.16     10.26 o
  10   7   1        1.82        1.63      4.69 o
  11   7   1      240.22      274.52      8.16 o
 -10   8   1        9.24        7.10      6.07 o
  -9   8   1      153.34      144.18      7.52 o
  -8   8   1        6.80       11.00      3.78 o
  -7   8   1      689.28      683.96     10.18 o
  -6   8   1      111.54      106.18      2.78 o
  -5   8   1     2204.45     2193.09     10.67 o
  -4   8   1      329.18      332.14      4.44 o
  -3   8   1      206.92      199.65      3.63 o
  -2   8   1       12.77       14.43      1.58 o
  -1   8   1      214.00      205.28      2.68 o
   0   8   1      524.76      577.14      3.64 o
   1   8   1      180.11      174.70      2.80 o
   2   8   1       63.87       60.51      3.89 o
   3   8   1     2385.24     2366.60     11.70 o
   4   8   1      891.80      895.25      5.40 o
   5   8   1       17.09       10.67      2.43 o
   6   8   1      874.72      884.67      7.81 o
   7   8   1       42.68       42.26      3.68 o
   8   8   1       50.01       65.86      4.21 o
   9   8   1       46.82       42.93      4.73 o
  10   8   1       32.15       36.03      5.94 o
  -9   9   1        8.70        8.92      5.64 o
  -8   9   1        7.50       14.65      4.96 o
  -7   9   1        9.05       12.49      4.56 o
  -6   9   1      154.66      175.53      4.61 o
  -5   9   1       22.40       30.13      2.68 o
  -4   9   1       54.32       63.19      3.06 o
  -3   9   1        5.81        5.13      2.41 o
  -2   9   1        9.71       13.96      2.31 o
  -1   9   1     4387.81     4358.43     14.89 o
   0   9   1        3.56        4.21      1.50 o
   1   9   1      751.43      737.02      4.79 o
   2   9   1      509.36      532.79      6.99 o
   3   9   1       62.32       59.83      4.11 o
   4   9   1       49.90       37.74      1.96 o
   5   9   1       35.79       46.53      2.20 o
   6   9   1      171.11      153.58      3.69 o
   7   9   1      111.86      106.80      5.22 o
   8   9   1       21.97       23.19      4.64 o
   9   9   1      333.55      329.87      9.81 o
  -8  10   1       20.21       16.46      5.24 o
  -7  10   1      338.82      356.90      8.71 o
  -6  10   1      238.93      221.77      6.40 o
  -5  10   1      222.01      234.42      6.33 o
  -4  10   1      213.07      185.89      5.29 o
  -3  10   1      132.35      119.69      3.73 o
  -2  10   1      114.08       96.29      4.56 o
  -1  10   1        0.06        0.38      1.85 o
   0  10   1       11.64        7.60      1.44 o
   1  10   1      174.36      185.18      3.96 o
   2  10   1      804.09      815.48      6.74 o
   3  10   1      425.97      415.42      8.45 o
   4  10   1       94.85       84.80      5.79 o
   5  10   1      111.74      104.83      5.97 o
   6  10   1       18.37       19.24      5.64 o
   7  10   1       46.77       42.07      5.26 o
   8  10   1        0.11        1.99      5.36 o
  -7  11   1        0.57       -0.53      5.31 o
  -6  11   1       22.66       17.11      5.16 o
  -5  11   1        8.26        9.18      5.71 o
  -4  11   1       61.26       58.17      5.58 o
  -3  11   1       18.35       18.92      4.89 o
  -2  11   1        0.39        3.87      4.37 o
  -1  11   1      148.57      147.09      6.36 o
   0  11   1      118.90      123.23      4.53 o
   1  11   1        8.75        7.16      4.01 o
   2  11   1      145.95      137.07      5.69 o
   3  11   1       28.91       29.75      5.09 o
   4  11   1       50.02       49.79      6.85 o
   5  11   1      123.89      115.86      7.38 o
   6  11   1        3.53       11.19      6.48 o
   7  11   1        5.94        6.75      5.22 o
  -6  12   1       14.59       14.43      6.38 o
  -5  12   1       78.28       98.40      6.28 o
  -4  12   1        1.26        7.04      5.26 o
  -3  12   1      164.93      177.48      6.71 o
  -2  12   1       25.07       29.71      4.85 o
  -1  12   1      126.29      125.99      6.05 o
   0  12   1      530.06      534.40     17.47 o
   1  12   1       38.83       39.33      6.67 o
   2  12   1       16.56       21.27      4.80 o
   3  12   1        2.19        8.31      4.91 o
   4  12   1       86.87       96.39      7.11 o
   5  12   1      199.69      209.54      8.15 o
  -3  13   1       12.97       10.24      5.65 o
  -2  13   1        6.90        6.07      6.61 o
  -1  13   1      321.67      329.13     10.08 o
   0  13   1        1.98        3.72      6.26 o
   1  13   1       22.98       23.87      6.55 o
   2  13   1        8.70        8.43      6.97 o
   3  13   1       12.41       10.76      6.56 o
 -13   0   2      117.85      128.31     11.17 o
 -12   0   2        0.12        2.14      7.61 o
 -11   0   2      494.21      490.73     14.48 o
 -10   0   2       39.50       43.92      4.52 o
  -9   0   2      251.27      253.68     14.97 o
  -8   0   2      869.32      830.99      7.50 o
  -7   0   2    12377.04    12619.73     56.03 o
  -6   0   2      147.06      147.20      3.24 o
  -5   0   2      873.47      840.08      7.87 o
  -4   0   2        1.93        6.68      2.30 o
  -3   0   2     1847.78     2023.98     15.22 o
  -2   0   2    10224.18    10528.68     39.19 o
  -1   0   2      826.73      850.22      5.23 o
   0   0   2     3129.40     3098.43     61.74 o
   1   0   2     1087.70     1168.74      6.19 o
   2   0   2      150.53      172.37      2.12 o
   3   0   2        1.61       10.31      1.57 o
   4   0   2     8751.78     8518.92     64.16 o
   5   0   2      330.82      354.64      6.39 o
   6   0   2     1158.05     1153.93     10.77 o
   7   0   2     1023.28     1177.51      9.92 o
   8   0   2      161.83      184.97      5.51 o
   9   0   2      278.19      247.96      7.33 o
  10   0   2      657.81      647.57     15.97 o
  11   0   2       43.12       37.03      9.90 o
  12   0   2        5.10       -0.90      9.02 o
  13   0   2      368.26      373.96     17.40 o
 -13   1   2       39.30       43.46      7.44 o
 -12   1   2        1.39        7.53      6.41 o
 -11   1   2        0.44        4.07      5.22 o
 -10   1   2      515.39      526.09     10.44 o
  -9   1   2       93.08      100.53      3.08 o
  -8   1   2     2595.36     2726.10     11.48 o
  -7   1   2     1448.95     1462.20     10.22 o
  -6   1   2      952.66      861.91      6.30 o
  -5   1   2     2535.58     2589.69      8.82 o
  -4   1   2     4093.99     4258.28     14.11 o
  -3   1   2    14844.82    15404.45     63.59 o
  -2   1   2      127.11      114.31      1.47 o
  -1   1   2      502.38      544.28      2.36 o
   0   1   2      503.74      519.17      1.97 o
   1   1   2     1011.34     1099.29      4.35 o
   2   1   2     7401.68     7425.66     21.31 o
   3   1   2      202.90      205.15      2.31 o
   4   1   2     1460.36     1511.51      7.85 o
   5   1   2     4730.36     4715.54     23.44 o
   6   1   2     7912.82     8244.61     25.00 o
   7   1   2       96.62       86.42      2.18 o
   8   1   2      470.70      496.06      6.41 o
   9   1   2      714.04      697.04      8.55 o
  10   1   2      163.20      152.55      5.44 o
  11   1   2      272.03      286.64      8.45 o
  12   1   2       57.03       61.94      6.18 o
  13   1   2       26.41        6.66      7.60 o
 -13   2   2        1.53        1.61      6.09 o
 -12   2   2       12.35       14.87      6.67 o
 -11   2   2       35.50       42.78      6.37 o
 -10   2   2      707.03      707.15     10.12 o
  -9   2   2       26.59       35.25      4.96 o
  -8   2   2        8.06        8.50      4.21 o
  -7   2   2       30.63       30.26      2.91 o
  -6   2   2      865.96      909.46      7.03 o
  -5   2   2       61.90       58.85      1.83 o
  -4   2   2       11.59       17.92      1.44 o
  -3   2   2      387.33      391.72      3.84 o
  -2   2   2    69006.48    62257.26    391.27 o
  -1   2   2        5.20        6.90      0.80 o
   0   2   2     5396.22     5444.60     13.85 o
   1   2   2     3771.72     3755.55      9.23 o
   2   2   2       13.26       10.23      1.13 o
   3   2   2       44.50       49.33      1.80 o
   4   2   2     4495.01     4938.67     24.22 o
   5   2   2      357.04      291.67      4.87 o
   6   2   2       22.58       22.15      2.16 o
   7   2   2     2607.57     2704.27     11.86 o
   8   2   2      766.78      774.16      8.14 o
   9   2   2      282.57      280.40      4.65 o
  10   2   2       48.15       52.92      4.85 o
  11   2   2      335.78      346.73      8.84 o
  12   2   2       23.86       24.00      5.93 o
 -12   3   2      138.14      142.19      7.87 o
 -11   3   2       19.57       21.46      4.74 o
 -10   3   2       11.34        7.33      4.62 o
  -9   3   2       12.16       12.36      3.65 o
  -8   3   2      220.55      235.02      4.94 o
  -7   3   2      841.41      917.98      6.29 o
  -6   3   2      179.86      177.43      2.99 o
  -5   3   2    12715.80    13034.78     43.18 o
  -4   3   2      778.76      878.72      5.13 o
  -3   3   2       14.11        5.14      1.13 o
  -2   3   2     6003.65     6024.49     21.54 o
  -1   3   2     5049.90     5207.96     12.29 o
   0   3   2     6538.19     6940.50     23.23 o
   1   3   2      120.16      110.19      1.57 o
   2   3   2        9.43       12.83      1.17 o
   3   3   2      315.66      314.85      3.26 o
   4   3   2        3.25       12.63      1.87 o
   5   3   2     1102.44     1089.68      6.12 o
   6   3   2     1623.04     1386.40      8.54 o
   7   3   2     1420.21     1430.13      9.29 o
   8   3   2      145.48      146.24      4.70 o
   9   3   2        1.04        1.51      3.04 o
  10   3   2      180.34      155.77      4.60 o
  11   3   2        3.51        4.04      5.39 o
  12   3   2      197.05      198.71      7.51 o
 -12   4   2       20.25       28.50      6.08 o
 -11   4   2        2.86        5.94      4.83 o
 -10   4   2       13.74       16.76      4.31 o
  -9   4   2       24.14       25.22      4.28 o
  -8   4   2      194.46      188.04      4.01 o
  -7   4   2      327.60      331.46      4.34 o
  -6   4   2       40.57       40.08      2.31 o
  -5   4   2      259.47      277.83      3.74 o
  -4   4   2      849.60      793.63      6.21 o
  -3   4   2      120.31      116.73      2.25 o
  -2   4   2      248.06      265.46      2.83 o
  -1   4   2     1147.27     1178.19      6.54 o
   0   4   2     2157.80     2176.40      9.64 o
   1   4   2     4834.23     4863.57     11.96 o
   2   4   2     7440.05     7683.98     21.22 o
   3   4   2     4394.63     4717.55     14.37 o
   4   4   2     4777.97     4788.13     17.60 o
   5   4   2        1.18        2.85      1.98 o
   6   4   2      181.51      186.56      3.44 o
   7   4   2     1926.00     1930.81     10.66 o
   8   4   2     1415.54     1348.08     17.88 o
   9   4   2       24.52       22.69      2.51 o
  10   4   2       98.56       83.85      3.51 o
  11   4   2       75.71       83.48      6.51 o
  12   4   2      246.33      238.91      9.36 o
 -12   5   2       36.96       41.41      7.95 o
 -11   5   2      455.57      452.50     11.40 o
 -10   5   2        1.55        2.41      4.05 o
  -9   5   2       74.43       73.50      3.82 o
  -8   5   2      358.57      337.04      5.89 o
  -7   5   2      742.06      751.78      8.05 o
  -6   5   2        6.80       11.38      2.52 o
  -5   5   2      210.75      207.75      3.19 o
  -4   5   2        5.45        3.33      1.71 o
  -3   5   2        0.21        5.43      1.53 o
  -2   5   2     4525.72     4684.82     19.03 o
  -1   5   2      302.61      385.12      3.84 o
   0   5   2     2202.21     2066.60      8.96 o
   1   5   2      113.63      124.69      2.39 o
   2   5   2      301.14      296.45      2.30 o
   3   5   2       95.83       85.20      2.18 o
   4   5   2     2415.90     2589.81     11.19 o
   5   5   2        6.95       10.60      2.25 o
   6   5   2      379.67      339.76      4.59 o
   7   5   2      152.84      163.27      4.24 o
   8   5   2      152.84      135.90      4.32 o
   9   5   2      360.28      301.65     18.85 o
  10   5   2       88.23       92.90      5.93 o
  11   5   2      309.59      315.61      9.21 o
  12   5   2       13.04       18.65      8.16 o
 -11   6   2       25.24       26.95      6.65 o
 -10   6   2       78.29       90.27      7.29 o
  -9   6   2      181.91      190.00      6.01 o
  -8   6   2      490.58      470.40      7.06 o
  -7   6   2        0.10       -0.28      2.76 o
  -6   6   2       41.95       42.97      2.46 o
  -5   6   2      823.52      785.61      5.55 o
  -4   6   2      902.59      936.19      5.47 o
  -3   6   2      805.06      820.30      5.11 o
  -2   6   2      111.99      108.90      2.98 o
  -1   6   2     1256.12     1200.02      8.52 o
   0   6   2     1112.99     1218.76      5.72 o
   1   6   2     6761.36     6742.72    126.11 o
   2   6   2      210.85      206.46     12.22 o
   3   6   2      822.33      757.43      4.03 o
   4   6   2     3661.15     3738.57     15.79 o
   5   6   2      126.92      123.84      3.48 o
   6   6   2      323.63      331.31      5.45 o
   7   6   2      226.47      203.45      5.05 o
   8   6   2      204.28      202.04      5.18 o
   9   6   2      196.18      198.53      6.90 o
  10   6   2       24.79       18.82      5.51 o
  11   6   2      335.07      317.21      9.13 o
 -11   7   2       59.32       58.91      7.31 o
 -10   7   2       38.09       32.53      5.88 o
  -9   7   2       22.93       20.51      4.35 o
  -8   7   2       97.01       98.59      4.00 o
  -7   7   2       15.07       16.36      1.90 o
  -6   7   2       44.02       34.99      2.86 o
  -5   7   2      107.41       96.88      2.30 o
  -4   7   2      374.30      378.07      4.24 o
  -3   7   2      509.73      514.94      4.63 o
  -2   7   2       60.79       72.94      2.16 o
  -1   7   2      107.89       97.39      2.14 o
   0   7   2      414.48      381.48      4.61 o
   1   7   2       29.20       41.94      1.81 o
   2   7   2        0.20        0.65      2.17 o
   3   7   2     4645.67     4759.56     15.58 o
   4   7   2      341.16      336.27      3.22 o
   5   7   2      152.47      159.11      2.90 o
   6   7   2      316.56      316.81      4.52 o
   7   7   2       11.26        8.43      3.14 o
   8   7   2      734.77      697.86      8.57 o
   9   7   2      218.06      221.81      6.83 o
  10   7   2      151.26      147.52      6.58 o
  11   7   2        0.03        3.53      5.31 o
 -10   8   2       51.25       46.39      5.93 o
  -9   8   2      230.65      239.59      6.99 o
  -8   8   2      132.73      136.81      4.84 o
  -7   8   2      274.87      254.92      4.90 o
  -6   8   2      107.21      122.73      4.05 o
  -5   8   2      512.03      524.06      5.62 o
  -4   8   2      454.22      441.72      4.95 o
  -3   8   2     1666.09     1663.37      9.70 o
  -2   8   2        0.86        3.15      2.70 o
  -1   8   2        1.37        4.41      1.54 o
   0   8   2        1.75        2.88      1.39 o
   1   8   2      459.15      418.21      4.09 o
   2   8   2      484.82      452.57      6.60 o
   3   8   2      565.82      567.23      6.07 o
   4   8   2       35.71       32.80      1.89 o
   5   8   2       11.79        8.97      2.09 o
   6   8   2       12.25       12.65      2.54 o
   7   8   2       66.71       67.93      3.92 o
   8   8   2      242.42      244.01      5.82 o
   9   8   2       81.19       83.29      5.33 o
  10   8   2        0.07        7.15      5.61 o
  -9   9   2       93.05      116.58      7.30 o
  -8   9   2      128.56      148.65      6.75 o
  -7   9   2      151.06      152.40      6.00 o
  -6   9   2      121.14      133.83      5.23 o
  -5   9   2      349.93      336.53      4.87 o
  -4   9   2        2.56        2.94      2.43 o
  -3   9   2        0.43        0.58      1.85 o
  -2   9   2     1340.28     1368.42      8.40 o
  -1   9   2      129.79      139.51      2.75 o
   0   9   2      483.91      453.56      4.32 o
   1   9   2      653.24      698.55      5.37 o
   2   9   2      134.56      147.97      4.77 o
   3   9   2      823.41      809.42      9.59 o
   4   9   2       94.94      100.69      3.37 o
   5   9   2      249.40      255.39      3.95 o
   6   9   2       51.42       54.50      3.16 o
   7   9   2       63.54       69.22      4.73 o
   8   9   2      160.35      173.51      6.46 o
   9   9   2      219.23      235.99      8.95 o
  -8  10   2       16.46       20.52      5.78 o
  -7  10   2      275.39      300.02      7.57 o
  -6  10   2      129.12      145.95      5.76 o
  -5  10   2      233.52      207.85      5.82 o
  -4  10   2      510.05      536.00      7.06 o
  -3  10   2        0.03       -0.27      2.72 o
  -2  10   2     1310.59     1315.28     19.54 o
  -1  10   2      751.33      692.46     11.22 o
   0  10   2       43.10       45.48      1.66 o
   1  10   2      449.45      458.91      4.74 o
   2  10   2      237.82      256.85      4.95 o
   3  10   2      846.55      830.78     11.08 o
   4  10   2       98.52      101.07      6.12 o
   5  10   2     1373.75     1396.00     18.72 o
   6  10   2       33.84       21.52      5.58 o
   7  10   2      159.76      163.49      7.36 o
   8  10   2       12.79       13.75      6.12 o
  -7  11   2      138.22      162.64      7.92 o
  -6  11   2        4.46        1.07      5.12 o
  -5  11   2       31.93       29.73      4.21 o
  -4  11   2      508.85      542.27      9.51 o
  -3  11   2        7.36        6.56      4.83 o
  -2  11   2      146.27      149.59      6.24 o
  -1  11   2      711.88      718.63      9.62 o
   0  11   2        0.51       -0.32      3.17 o
   1  11   2        4.21        5.97      4.02 o
   2  11   2      123.22      136.92      6.24 o
   3  11   2      138.07      131.76      6.27 o
   4  11   2      217.21      226.34     11.46 o
   5  11   2        5.01        6.69      6.78 o
   6  11   2       52.11       56.60      7.59 o
   7  11   2       23.28       25.62      6.07 o
  -5  12   2        6.70        6.98      4.94 o
  -4  12   2      518.09      548.35     10.56 o
  -3  12   2        2.23       -0.49      4.94 o
  -2  12   2      139.74      151.83      6.11 o
  -1  12   2        0.05        1.15      5.01 o
   0  12   2      158.46      158.89      7.67 o
   1  12   2      190.12      182.80      8.38 o
   2  12   2      338.94      333.62      7.76 o
   3  12   2      619.51      632.47     10.89 o
   4  12   2      245.49      247.11      8.78 o
   5  12   2      111.19      133.49      7.77 o
  -3  13   2       90.79       99.98      6.49 o
  -2  13   2       56.16       69.69      6.06 o
  -1  13   2      118.14      116.37      7.60 o
   0  13   2       98.47      114.46      8.06 o
   1  13   2       25.01       34.87      7.01 o
   2  13   2      181.27      175.47      8.99 o
   3  13   2      264.84      291.20     13.39 o
 -13   1   3        0.15        2.13      6.72 o
 -12   1   3       53.22       49.92      6.31 o
 -11   1   3       37.77       49.79      5.93 o
 -10   1   3      233.01      221.44      5.48 o
  -9   1   3       20.23       17.13      2.60 o
  -8   1   3        1.41        4.36      2.24 o
  -7   1   3       87.97       90.26      2.94 o
  -6   1   3       42.54       44.48      3.03 o
  -5   1   3      902.05      883.87      6.24 o
  -4   1   3     5703.71     5590.18     13.51 o
  -3   1   3    26899.12    26570.86    127.68 o
  -2   1   3     1552.85     1691.69      5.41 o
  -1   1   3      305.61      361.55      1.61 o
   0   1   3     2715.81     2714.63      7.77 o
   1   1   3     2012.08     1980.77      5.20 o
   2   1   3       96.29      111.13      2.23 o
   3   1   3     1912.10     2061.10      7.77 o
   4   1   3    14645.90    14909.79     57.54 o
   5   1   3      179.94      177.76      2.94 o
   6   1   3      719.73      735.49     37.85 o
   7   1   3     1077.63     1062.47      6.85 o
   8   1   3        0.44        3.99      2.75 o
   9   1   3        8.35       13.03      3.32 o
  10   1   3     1160.07     1122.99     10.99 o
  11   1   3       29.64       17.85      5.57 o
  12   1   3      129.13      124.87      8.61 o
 -13   2   3      157.86      184.86      8.50 o
 -12   2   3        2.45        4.62      4.82 o
 -11   2   3       11.27       11.09      5.20 o
 -10   2   3     1125.37     1118.92     13.03 o
  -9   2   3      315.08      306.71      7.04 o
  -8   2   3      122.30      115.85      5.05 o
  -7   2   3        4.78        8.40      2.39 o
  -6   2   3     1090.03     1045.22      6.43 o
  -5   2   3        5.49       10.50      1.37 o
  -4   2   3     2443.63     2520.86      9.69 o
  -3   2   3    10039.31    10169.77     33.38 o
  -2   2   3   168658.72   128051.73    858.78 o
  -1   2   3     2018.23     2014.86      4.87 o
   0   2   3      373.75      418.45      2.13 o
   1   2   3      615.00      566.19      2.33 o
   2   2   3     1098.94     1112.85      4.35 o
   3   2   3       97.58      111.42      1.74 o
   4   2   3     1776.85     1941.85      7.06 o
   5   2   3      339.05      315.25      3.89 o
   6   2   3      286.40      279.53      3.56 o
   7   2   3     5494.44     5541.82     15.54 o
   8   2   3     1314.48     1337.38     10.31 o
   9   2   3     1768.48     1749.02     10.87 o
  10   2   3       57.59       56.08      4.87 o
  11   2   3      388.17      390.95      9.23 o
  12   2   3        2.02        0.04      6.95 o
 -12   3   3       51.56       50.12      5.54 o
 -11   3   3       44.28       37.40      4.88 o
 -10   3   3       98.52       87.69      5.41 o
  -9   3   3      317.21      333.23      6.70 o
  -8   3   3      798.56      790.17      7.81 o
  -7   3   3     2396.44     2368.54      9.66 o
  -6   3   3      297.42      294.19      3.61 o
  -5   3   3     3176.64     3031.60     10.30 o
  -4   3   3      819.09      928.04      5.06 o
  -3   3   3      504.60      544.00      3.33 o
  -2   3   3      875.00      989.94      5.31 o
  -1   3   3     5108.13     5449.52     14.46 o
   0   3   3      187.59      205.98      1.74 o
   1   3   3       18.57       19.63      0.98 o
   2   3   3    17990.90    17634.07     80.29 o
   3   3   3      324.35      304.14      2.89 o
   4   3   3    17910.62    17561.49     59.07 o
   5   3   3     2127.95     1979.34      9.49 o
   6   3   3     1859.37     1858.33      9.04 o
   7   3   3       92.32       94.33      2.93 o
   8   3   3        0.02        1.12      2.76 o
   9   3   3      153.32      148.29      4.53 o
  10   3   3      134.04      133.13      4.65 o
  11   3   3      123.70      138.67      7.06 o
  12   3   3       40.13       42.44      6.63 o
 -12   4   3      284.03      293.78      9.44 o
 -11   4   3      126.55      145.01      6.68 o
 -10   4   3      755.59      758.74     10.57 o
  -9   4   3      328.68      322.61      7.13 o
  -8   4   3      245.81      260.12      4.68 o
  -7   4   3     1216.99     1194.39      8.24 o
  -6   4   3      116.63      109.64      2.88 o
  -5   4   3        1.77        1.57      1.81 o
  -4   4   3       35.72       60.18      1.75 o
  -3   4   3      149.59      139.20      2.43 o
  -2   4   3     4613.12     4972.75     17.91 o
  -1   4   3     7900.36     7946.18     24.04 o
   0   4   3     1111.08     1013.85      4.68 o
   1   4   3     2727.73     2737.99     10.06 o
   2   4   3     7446.18     7472.61     18.34 o
   3   4   3     2699.57     2804.75      9.82 o
   4   4   3      272.38      195.92      8.90 o
   5   4   3      922.97      943.77      6.03 o
   6   4   3      932.60      937.55      6.24 o
   7   4   3      645.74      652.23      6.21 o
   8   4   3      366.47      335.90      6.55 o
   9   4   3      103.59       83.16      2.58 o
  10   4   3      481.49      524.23      8.45 o
  11   4   3      123.94      145.75      7.79 o
  12   4   3        9.96       20.00      7.45 o
 -12   5   3       52.42       35.92      8.46 o
 -11   5   3       31.81       18.33      6.80 o
 -10   5   3       63.64       60.89      5.29 o
  -9   5   3      358.17      394.36      6.33 o
  -8   5   3       11.12        8.35      3.07 o
  -7   5   3     1634.29     1627.54      9.86 o
  -6   5   3       64.21       62.22      2.72 o
  -5   5   3      850.31      770.83      5.39 o
  -4   5   3     5625.23     5473.85     24.72 o
  -3   5   3     2137.39     2313.08      8.54 o
  -2   5   3       13.42       21.63      1.45 o
  -1   5   3     2142.57     2259.93      9.41 o
   0   5   3     8653.62     8690.67     25.16 o
   1   5   3      179.88      187.46      2.49 o
   2   5   3      718.73      613.93      3.40 o
   3   5   3      356.35      476.65      3.53 o
   4   5   3     1094.07     1177.49      6.65 o
   5   5   3        4.12       11.30      2.05 o
   6   5   3     4766.38     4709.65     16.05 o
   7   5   3     1541.94     1607.20     10.19 o
   8   5   3       27.58       23.51      2.83 o
   9   5   3       11.73       11.48      3.67 o
  10   5   3      232.51      230.60      6.45 o
  11   5   3      438.93      457.57      9.65 o
  12   5   3      138.25      148.75      9.11 o
 -11   6   3       17.41       22.07      6.19 o
 -10   6   3       45.01       35.58      4.75 o
  -9   6   3      410.08      397.84      7.26 o
  -8   6   3      618.76      618.92      8.27 o
  -7   6   3      239.74      240.65      5.45 o
  -6   6   3     1275.91     1297.86     11.70 o
  -5   6   3     2138.42     2071.19     10.49 o
  -4   6   3       78.87       73.96      1.89 o
  -3   6   3     2200.77     2299.46      8.57 o
  -2   6   3      137.35      152.76      2.75 o
  -1   6   3     1182.62     1230.92      7.31 o
   0   6   3     4602.99     4195.02    112.23 o
   1   6   3     2514.64     2551.46     21.44 o
   2   6   3     5301.55     5285.10     16.35 o
   3   6   3     2039.41     2058.72      7.03 o
   4   6   3     1565.33     1604.96      6.59 o
   5   6   3      113.87      109.87      3.00 o
   6   6   3     6172.05     6132.03     23.30 o
   7   6   3      103.85      114.70      4.02 o
   8   6   3       58.32       53.95      3.58 o
   9   6   3        6.00        4.48      4.77 o
  10   6   3        0.04        1.90      4.46 o
  11   6   3      160.90      175.17      7.33 o
 -11   7   3        0.02        6.03      6.53 o
 -10   7   3        1.28        5.64      5.16 o
  -9   7   3      103.44       98.62      5.17 o
  -8   7   3      113.19      102.62      3.97 o
  -7   7   3      158.62      155.18      5.09 o
  -6   7   3      277.01      317.66      4.70 o
  -5   7   3       14.14       13.14      1.51 o
  -4   7   3      147.46      125.02      2.73 o
  -3   7   3      716.99      708.08      5.72 o
  -2   7   3      182.75      169.58      2.86 o
  -1   7   3       59.83       75.40      2.40 o
   0   7   3      142.94      138.13      2.19 o
   1   7   3       20.76       15.42      1.80 o
   2   7   3       58.19       51.73      2.30 o
   3   7   3     2175.54     2091.56     10.11 o
   4   7   3      723.92      741.57      5.07 o
   5   7   3       34.04       27.66      2.16 o
   6   7   3      177.50      185.99      3.93 o
   7   7   3      138.99      141.87      4.60 o
   8   7   3      420.41      411.66      6.76 o
   9   7   3       77.36       74.16      5.47 o
  10   7   3      105.29       93.15      6.00 o
  11   7   3       22.62       15.67      5.60 o
 -10   8   3       77.68       85.64      7.38 o
  -9   8   3      132.75      114.70      5.95 o
  -8   8   3       12.10       13.39      3.51 o
  -7   8   3       54.10       40.05      3.00 o
  -6   8   3      328.91      338.99      5.77 o
  -5   8   3      541.61      557.44      5.81 o
  -4   8   3        5.96        5.83      2.31 o
  -3   8   3        1.26        3.84      2.10 o
  -2   8   3       70.13       61.29      2.63 o
  -1   8   3       51.25       53.70      2.59 o
   0   8   3      104.38      107.68      2.03 o
   1   8   3       18.31       18.62      2.12 o
   2   8   3      175.20      183.38      4.00 o
   3   8   3       28.45       26.83      2.70 o
   4   8   3        0.45        0.00      1.41 o
   5   8   3      382.41      384.53      3.99 o
   6   8   3        1.36        1.79      1.87 o
   7   8   3      102.34      111.18      4.45 o
   8   8   3      657.61      651.53      8.32 o
   9   8   3       10.92       20.48      4.66 o
  10   8   3        1.37       -0.54      5.42 o
  -9   9   3      164.10      161.33      7.99 o
  -8   9   3      503.24      456.34      9.44 o
  -7   9   3        7.06        7.50      4.48 o
  -6   9   3      897.50      876.08      9.58 o
  -5   9   3      550.22      521.84      5.97 o
  -4   9   3      221.23      199.45      3.78 o
  -3   9   3        8.37        7.53      1.70 o
  -2   9   3       82.45      101.64      3.34 o
  -1   9   3      467.50      488.69      4.45 o
   0   9   3      369.86      345.53      3.35 o
   1   9   3      367.74      353.43      4.33 o
   2   9   3      357.81      351.52      6.04 o
   3   9   3        1.22        2.72      3.73 o
   4   9   3      510.06      489.92      6.97 o
   5   9   3      265.75      237.27      4.31 o
   6   9   3        5.99        1.35      2.83 o
   7   9   3      112.04      125.71      5.59 o
   8   9   3      149.93      169.63      7.50 o
   9   9   3      286.77      315.01      9.79 o
  -8  10   3       25.70       20.68      5.63 o
  -7  10   3        1.48        7.44      4.44 o
  -6  10   3      455.97      425.73      7.74 o
  -5  10   3       80.70       81.49      4.62 o
  -4  10   3      272.30      236.02      5.22 o
  -3  10   3       31.98       31.70      3.41 o
  -2  10   3        3.39        6.75      2.46 o
  -1  10   3      108.51      116.00      2.54 o
   0  10   3       35.67       38.17      2.47 o
   1  10   3      693.79      718.39      5.88 o
   2  10   3     1553.21     1595.77     12.37 o
   3  10   3      110.67      103.21      6.67 o
   4  10   3      682.76      657.05     12.49 o
   5  10   3      326.89      333.65      9.89 o
   6  10   3      254.63      262.96      8.20 o
   7  10   3      166.87      163.43      7.56 o
   8  10   3      158.96      154.82      7.99 o
  -7  11   3       19.03       21.27      5.70 o
  -6  11   3       16.77       18.15      5.23 o
  -5  11   3       90.50      101.42      5.96 o
  -4  11   3       36.99       42.40      5.18 o
  -3  11   3       94.07       96.29      5.78 o
  -2  11   3        5.00        6.21      4.46 o
  -1  11   3      172.68      173.09      6.13 o
   0  11   3       46.06       46.34      3.92 o
   1  11   3       31.14       44.24      5.08 o
   2  11   3       22.12       19.41      4.76 o
   3  11   3       50.94       54.43      5.61 o
   4  11   3        0.57        1.30      6.22 o
   5  11   3        9.28        6.67      6.55 o
   6  11   3       38.34       36.43      6.89 o
   7  11   3       66.27       67.10      7.94 o
  -5  12   3        5.62       10.61      5.07 o
  -4  12   3      208.82      233.01      7.01 o
  -3  12   3        3.83        2.79      4.85 o
  -2  12   3       60.95       53.44      5.25 o
  -1  12   3        0.61       -0.51      5.07 o
   0  12   3       78.69       64.10      6.77 o
   1  12   3       19.31       25.44      6.44 o
   2  12   3      134.08      139.54      7.78 o
   3  12   3        3.60        3.31      6.34 o
   4  12   3       96.74      106.02      8.14 o
   5  12   3        0.16       -0.70      6.97 o
  -3  13   3        7.78        1.42      5.59 o
  -2  13   3       38.91       35.08      5.65 o
  -1  13   3        0.03       -0.17      6.50 o
   0  13   3       41.84       56.49      7.26 o
   1  13   3      275.68      270.37      9.91 o
   2  13   3        0.17        5.27      6.54 o
 -13   0   4       22.93       26.92      8.83 o
 -12   0   4      621.88      650.49     16.92 o
 -11   0   4     1048.56     1034.67     19.32 o
 -10   0   4     1625.50     1710.61     15.50 o
  -9   0   4        7.46        8.04      3.88 o
  -8   0   4     2700.98     2629.37     18.90 o
  -7   0   4     1214.71     1262.49     10.80 o
  -6   0   4      525.65      515.50      7.12 o
  -5   0   4     2940.42     2898.53     14.82 o
  -4   0   4     7480.73     7117.78     64.47 o
  -3   0   4     1746.79     1847.97      9.25 o
  -2   0   4    29623.00    29004.28    168.49 o
  -1   0   4      204.44      172.10      1.94 o
   0   0   4     8201.47     8471.81     53.65 o
   1   0   4    30519.41    29536.57    155.46 o
   2   0   4     4939.12     5476.49     20.15 o
   3   0   4    21602.34    20537.52    114.94 o
   4   0   4      524.80      558.73      6.20 o
   5   0   4     2833.36     3034.50     31.67 o
   6   0   4      790.35      822.64      9.04 o
   7   0   4      353.38      312.84      6.33 o
   8   0   4      126.09      131.36      5.60 o
   9   0   4       52.90       55.79      5.30 o
  10   0   4      105.04      115.02      8.35 o
  11   0   4       77.99       95.77     12.63 o
  12   0   4     1023.21     1092.10     24.36 o
 -13   1   4       13.99       11.07      6.46 o
 -12   1   4        2.28        1.20      5.50 o
 -11   1   4       48.22       57.36      6.03 o
 -10   1   4      115.48      122.82      7.02 o
  -9   1   4       27.39       27.07      2.28 o
  -8   1   4     1716.00     1664.12     19.92 o
  -7   1   4      204.82      190.14      3.72 o
  -6   1   4      623.72      554.46     35.14 o
  -5   1   4      793.79      788.46      6.11 o
  -4   1   4     3458.34     3253.04      8.00 o
  -3   1   4    12033.92    11653.89     43.43 o
  -2   1   4     5042.59     5053.08     15.17 o
  -1   1   4     1868.89     2183.32      5.15 o
   0   1   4     1691.32     1739.28      4.40 o
   1   1   4    13937.39    13816.93     52.22 o
   2   1   4      389.72      442.88      2.48 o
   3   1   4        5.22       11.97      1.40 o
   4   1   4     2314.39     2684.78      7.31 o
   5   1   4     3446.23     3604.59     27.67 o
   6   1   4     1964.26     2125.75     13.19 o
   7   1   4     2032.49     1959.63     11.99 o
   8   1   4      280.37      268.71      4.67 o
   9   1   4     1641.87     1666.21     11.11 o
  10   1   4       77.82       69.66      4.74 o
  11   1   4       19.79       23.35      6.82 o
  12   1   4        2.79        0.83      6.92 o
 -13   2   4       49.07       33.44      6.44 o
 -12   2   4       26.44       19.05      5.05 o
 -11   2   4      315.25      318.37      7.88 o
 -10   2   4      163.11      164.31      4.36 o
  -9   2   4      446.45      463.48      7.00 o
  -8   2   4      541.64      532.34      6.60 o
  -7   2   4       54.66       50.39      2.31 o
  -6   2   4       13.28        9.56      1.58 o
  -5   2   4      827.03      816.86      4.44 o
  -4   2   4       49.48       57.79      1.68 o
  -3   2   4     2906.88     2977.18      9.91 o
  -2   2   4    20604.05    20444.97     60.63 o
  -1   2   4    30798.48    29422.62     75.32 o
   0   2   4     3523.16     3957.12      8.97 o
   1   2   4     2756.58     2837.95     10.14 o
   2   2   4      876.75      933.75      3.40 o
   3   2   4      658.46      635.81      3.86 o
   4   2   4      314.43      289.09      2.99 o
   5   2   4      227.12      269.12     14.79 o
   6   2   4      124.10      120.57      2.75 o
   7   2   4       26.30       33.02      2.25 o
   8   2   4      212.94      188.99      3.64 o
   9   2   4       85.54       92.41      5.78 o
  10   2   4      507.56      479.43      8.45 o
  11   2   4      188.33      191.35      7.84 o
  12   2   4        3.84        4.39      7.77 o
 -12   3   4       40.16       34.43      5.29 o
 -11   3   4       27.87       23.23      4.76 o
 -10   3   4      852.52      886.28     11.07 o
  -9   3   4     1470.42     1451.49     12.33 o
  -8   3   4       17.71       30.71      3.23 o
  -7   3   4      372.40      354.93      4.09 o
  -6   3   4     1370.53     1290.99      9.20 o
  -5   3   4     3186.81     3123.96     14.48 o
  -4   3   4    11529.13    11804.15     39.76 o
  -3   3   4      635.50      728.89      4.25 o
  -2   3   4      951.40      956.78      3.63 o
  -1   3   4    12591.86    12485.39     37.99 o
   0   3   4      952.86     1016.97      4.04 o
   1   3   4     7871.18     7713.11     16.04 o
   2   3   4     1848.44     1993.34      5.43 o
   3   3   4     1208.58     1242.09      6.42 o
   4   3   4      397.24      452.16      4.05 o
   5   3   4      524.79      399.17      3.29 o
   6   3   4       64.90       69.69      2.25 o
   7   3   4     1446.37     1433.48      8.63 o
   8   3   4      133.38      135.90      3.97 o
   9   3   4      180.23      169.91      4.80 o
  10   3   4     1098.57     1144.85     13.39 o
  11   3   4      990.30      997.69     14.10 o
  12   3   4       94.00      123.84      9.46 o
 -12   4   4      164.22      186.78      9.11 o
 -11   4   4      301.45      290.73      9.16 o
 -10   4   4       10.68        7.64      4.92 o
  -9   4   4        8.53       10.35      3.93 o
  -8   4   4      228.50      247.93      5.21 o
  -7   4   4      800.31      789.63      6.26 o
  -6   4   4       24.53       39.36      2.22 o
  -5   4   4     9207.09     8939.93     20.71 o
  -4   4   4     8917.58     8768.02     19.83 o
  -3   4   4       55.89       47.42      1.63 o
  -2   4   4     1056.96     1010.55      4.38 o
  -1   4   4    14498.37    14464.61     45.38 o
   0   4   4     1206.65     1264.60      4.78 o
   1   4   4     2491.75     2643.45      7.87 o
   2   4   4       11.44       12.97      1.32 o
   3   4   4     2774.17     3121.17     12.13 o
   4   4   4     3074.08     3227.33     11.09 o
   5   4   4     5252.46     5321.22     23.18 o
   6   4   4     1225.79     1236.31      6.87 o
   7   4   4     1451.65     1361.93      8.80 o
   8   4   4       50.81       48.56      3.76 o
   9   4   4      393.96      397.78      6.33 o
  10   4   4        4.97        4.57      4.06 o
  11   4   4       37.39       29.37      6.20 o
  12   4   4      200.45      220.02     10.04 o
 -12   5   4        4.14        7.59      8.03 o
 -11   5   4        1.25        1.34      5.52 o
 -10   5   4       12.98       13.91      4.28 o
  -9   5   4        1.36        4.70      2.96 o
  -8   5   4      696.90      687.93      7.04 o
  -7   5   4     1964.91     1924.54     16.78 o
  -6   5   4       41.45       39.76      2.44 o
  -5   5   4     1984.24     1910.43     10.28 o
  -4   5   4     1962.45     1914.55      8.05 o
  -3   5   4     1125.84     1200.92      7.77 o
  -2   5   4       18.65       45.32      1.68 o
  -1   5   4     1641.03     1595.34      5.62 o
   0   5   4      616.26      641.11      3.70 o
   1   5   4     2027.94     2018.19      6.47 o
   2   5   4      110.01      116.18      3.80 o
   3   5   4       10.72       12.70      1.10 o
   4   5   4      183.66      152.23      3.04 o
   5   5   4      205.09      203.44      3.37 o
   6   5   4       13.10       16.92      2.68 o
   7   5   4      360.27      341.65      5.25 o
   8   5   4      407.59      404.76      5.40 o
   9   5   4       76.41       94.31      4.97 o
  10   5   4       33.63       46.96      4.67 o
  11   5   4       24.87       26.45      6.81 o
 -11   6   4        1.02        2.49      6.52 o
 -10   6   4        0.05        0.40      4.12 o
  -9   6   4      339.21      330.09      7.76 o
  -8   6   4        1.79       -0.34      3.42 o
  -7   6   4     1609.87     1627.20     10.39 o
  -6   6   4     2060.86     2010.66     11.41 o
  -5   6   4        6.57        4.21      2.07 o
  -4   6   4        0.41        1.50      1.24 o
  -3   6   4     1324.03     1313.25      6.24 o
  -2   6   4      469.33      498.01      3.59 o
  -1   6   4     1603.05     1469.51     12.89 o
   0   6   4      801.71      910.72     26.85 o
   1   6   4     2585.32     2571.42     61.86 o
   2   6   4       92.16      101.53      3.97 o
   3   6   4      633.76      605.73      4.01 o
   4   6   4      345.22      350.21      3.61 o
   5   6   4     1715.13     1659.84      8.75 o
   6   6   4     1749.35     1762.11     10.59 o
   7   6   4       84.09       90.25      3.86 o
   8   6   4      206.17      213.79      5.47 o
   9   6   4      297.14      293.54      6.93 o
  10   6   4      262.22      302.32      7.37 o
  11   6   4      344.55      342.47      9.78 o
 -11   7   4        2.36        8.79      6.67 o
 -10   7   4        0.63        5.38      6.65 o
  -9   7   4        4.34        4.12      4.38 o
  -8   7   4       20.11       23.43      3.17 o
  -7   7   4       64.10       63.37      4.53 o
  -6   7   4        0.12        0.63      3.31 o
  -5   7   4        9.13       10.41      2.31 o
  -4   7   4        8.71       10.37      2.00 o
  -3   7   4     5596.90     5622.60     20.16 o
  -2   7   4       33.47       31.73      2.20 o
  -1   7   4       94.05       95.26      2.73 o
   0   7   4     1534.95     1569.32      6.20 o
   1   7   4       78.01       81.73      2.65 o
   2   7   4        2.01        2.35      1.20 o
   3   7   4      622.56      579.66      5.13 o
   4   7   4      355.97      335.81      3.78 o
   5   7   4     1487.67     1490.08      9.02 o
   6   7   4       61.65       50.24      2.98 o
   7   7   4      355.39      369.09      6.27 o
   8   7   4        1.62        2.15      3.98 o
   9   7   4       50.16       36.99      4.72 o
  10   7   4      136.81      151.53      6.60 o
 -10   8   4       99.67       95.20      7.73 o
  -9   8   4      314.75      328.06      7.83 o
  -8   8   4       20.39       17.68      3.48 o
  -7   8   4      106.20      115.28      4.71 o
  -6   8   4      319.39      291.27      4.92 o
  -5   8   4      767.32      712.69      6.13 o
  -4   8   4     1134.49     1107.31      7.41 o
  -3   8   4      208.88      200.79      3.52 o
  -2   8   4      164.92      168.82      3.57 o
  -1   8   4      514.72      537.57      5.19 o
   0   8   4      303.78      281.31      3.50 o
   1   8   4       10.32        9.48      2.28 o
   2   8   4      722.16      724.80      6.42 o
   3   8   4       77.77       74.95      2.83 o
   4   8   4      152.07      173.91      3.78 o
   5   8   4      167.03      184.17      3.47 o
   6   8   4      228.24      227.83      4.05 o
   7   8   4      156.27      176.34      4.78 o
   8   8   4      119.73      131.43      5.75 o
   9   8   4      309.09      326.47      7.85 o
  10   8   4       51.73       53.22      7.21 o
  -9   9   4       78.24       85.74      6.48 o
  -8   9   4        3.36        7.09      4.52 o
  -7   9   4       16.42       20.00      4.99 o
  -6   9   4       76.87       74.81      4.49 o
  -5   9   4      192.20      174.69      4.43 o
  -4   9   4       30.27       19.19      2.72 o
  -3   9   4       43.46       48.46      2.87 o
  -2   9   4      108.75      101.12      3.43 o
  -1   9   4       36.01       47.08      2.79 o
   0   9   4      390.68      380.21      6.25 o
   1   9   4     1147.73     1201.18      7.15 o
   2   9   4      376.69      384.85      5.75 o
   3   9   4      169.94      160.96      5.41 o
   4   9   4      160.39      158.83      3.54 o
   5   9   4      215.29      188.04      5.06 o
   6   9   4        7.70        9.25      3.10 o
   7   9   4       71.26       62.63      5.10 o
   8   9   4       30.25       33.96      5.95 o
   9   9   4       75.95       75.26      6.15 o
  -8  10   4       47.64       56.48      5.48 o
  -7  10   4       29.66       32.83      4.79 o
  -6  10   4      196.74      187.03      5.70 o
  -5  10   4        5.38       13.84      3.82 o
  -4  10   4       52.93       42.59      3.81 o
  -3  10   4       52.62       40.21      3.44 o
  -2  10   4      798.78      799.77      7.34 o
  -1  10   4      207.38      202.95      3.36 o
   0  10   4        4.38        4.29      2.54 o
   1  10   4     1886.91     1920.33     12.45 o
   2  10   4      765.87      770.64      9.37 o
   3  10   4       26.54       22.55      5.47 o
   4  10   4      281.51      270.07      9.60 o
   5  10   4        3.83        3.02      6.88 o
   6  10   4       46.02       46.17      6.76 o
   7  10   4      163.55      161.04      7.60 o
   8  10   4       26.53       29.99      6.15 o
  -7  11   4      205.54      202.50      7.82 o
  -6  11   4        0.90        0.08      4.89 o
  -5  11   4       26.96       31.37      4.72 o
  -4  11   4       40.90       39.89      4.70 o
  -3  11   4      965.93      930.92     12.65 o
  -2  11   4      110.30      119.91      5.67 o
  -1  11   4      138.18      152.97      5.99 o
   0  11   4      139.12      137.44      5.06 o
   1  11   4      579.28      579.87     11.06 o
   2  11   4       12.77       13.63      4.69 o
   3  11   4        0.93        2.27      4.83 o
   4  11   4       35.37       33.48      6.83 o
   5  11   4       25.81       22.01      6.20 o
   6  11   4       75.31       74.78      8.41 o
   7  11   4      730.36      820.57     15.22 o
  -5  12   4        5.12        7.24      4.77 o
  -4  12   4       11.35        7.91      4.66 o
  -3  12   4       19.23        8.43      4.88 o
  -2  12   4       20.42       20.76      4.82 o
  -1  12   4      368.58      398.42      9.09 o
   0  12   4      231.53      227.92      8.63 o
   1  12   4      489.00      507.11     11.16 o
   2  12   4        0.98        0.71      5.93 o
   3  12   4      371.58      408.68     10.69 o
   4  12   4        0.76        1.48      7.07 o
   5  12   4       16.04       20.81      6.73 o
  -2  13   4       32.29       28.37      5.41 o
  -1  13   4       15.89       11.31      6.75 o
   0  13   4       31.81       37.90      7.37 o
   1  13   4       76.65       81.59      7.29 o
   2  13   4       10.51       13.06      6.87 o
 -13   1   5        0.59        0.91      7.23 o
 -12   1   5       55.31       59.37      6.53 o
 -11   1   5        0.64        3.31      5.22 o
 -10   1   5      848.20      869.19      9.45 o
  -9   1   5      316.38      333.41      5.79 o
  -8   1   5      773.91      699.96      7.09 o
  -7   1   5      564.24      569.49      7.07 o
  -6   1   5      282.42      286.25     18.99 o
  -5   1   5      581.47      488.10      3.51 o
  -4   1   5       45.43       43.31      1.41 o
  -3   1   5        0.31        1.81      1.03 o
  -2   1   5      901.40      953.90      3.83 o
  -1   1   5     1150.43     1090.19      3.44 o
   0   1   5     7570.82     7864.35     14.00 o
   1   1   5      415.71      430.91      2.43 o
   2   1   5      576.34      522.25      3.23 o
   3   1   5     9578.95     9683.03     25.96 o
   4   1   5     1558.17     1595.65      8.73 o
   5   1   5      278.56      274.54      2.63 o
   6   1   5     2672.18     2563.49      9.39 o
   7   1   5      157.57      174.01      3.49 o
   8   1   5       46.52       41.67      2.96 o
   9   1   5      425.56      421.31      6.63 o
  10   1   5      639.57      694.67     13.48 o
  11   1   5        9.01       15.74      7.36 o
  12   1   5       56.79       65.79      9.27 o
 -13   2   5       43.32       48.98      8.48 o
 -12   2   5       15.65       16.16      4.97 o
 -11   2   5       59.75       55.73      5.00 o
 -10   2   5       55.88       50.74      2.61 o
  -9   2   5     1108.48     1072.47      8.50 o
  -8   2   5      168.83      168.43      3.81 o
  -7   2   5      456.14      463.88      4.70 o
  -6   2   5       59.41       38.96      1.67 o
  -5   2   5        7.34        7.64      1.29 o
  -4   2   5    10570.54    10960.89     27.57 o
  -3   2   5     2240.42     2277.30      5.88 o
  -2   2   5     2758.52     3023.89      7.70 o
  -1   2   5      316.64      283.22      1.70 o
   0   2   5      369.49      348.00      2.00 o
   1   2   5       29.10       41.52      1.15 o
   2   2   5    10035.51     9933.94     28.80 o
   3   2   5     1288.04     1348.08      5.42 o
   4   2   5     1620.27     1657.39      7.68 o
   5   2   5     1195.29     1326.47     67.61 o
   6   2   5     1195.57     1194.88      5.87 o
   7   2   5       43.43       45.82      2.35 o
   8   2   5       57.07       62.77      2.66 o
   9   2   5      275.95      277.73      5.90 o
  10   2   5      817.32      795.24     11.74 o
  11   2   5       41.22       46.10      7.78 o
  12   2   5       24.76       22.73      8.39 o
 -12   3   5       24.66       27.10      4.82 o
 -11   3   5       15.34        9.82      4.77 o
 -10   3   5      157.47      160.57      5.66 o
  -9   3   5      868.49      883.34      9.91 o
  -8   3   5      215.17      218.36      5.05 o
  -7   3   5      199.74      221.05      3.46 o
  -6   3   5      107.46       90.17      2.59 o
  -5   3   5     9052.06     9633.97     40.10 o
  -4   3   5     2447.52     2498.51     10.00 o
  -3   3   5     2668.67     2898.52      6.99 o
  -2   3   5      999.14      964.39      3.72 o
  -1   3   5      755.06      808.23      3.51 o
   0   3   5      931.14      969.43      3.76 o
   1   3   5      207.32      231.55      1.96 o
   2   3   5     4448.53     4524.94      8.08 o
   3   3   5      542.11      507.68      3.75 o
   4   3   5      161.73      166.28      2.49 o
   5   3   5       75.89       63.30      2.44 o
   6   3   5     3380.65     3533.58     11.43 o
   7   3   5      191.49      174.30      3.18 o
   8   3   5      139.27      132.85      3.96 o
   9   3   5      214.56      209.54      5.06 o
  10   3   5        0.25        5.00      3.40 o
  11   3   5      161.55      134.29      9.02 o
  12   3   5        0.47        1.86      8.86 o
 -12   4   5       20.03       27.15      5.86 o
 -11   4   5       85.76       89.79      5.56 o
 -10   4   5      234.02      230.47      6.98 o
  -9   4   5       13.79       15.13      3.67 o
  -8   4   5      643.79      676.41      6.87 o
  -7   4   5      721.43      736.70      6.20 o
  -6   4   5       35.63       43.82      2.30 o
  -5   4   5       27.65       31.09      2.17 o
  -4   4   5    10731.96    10466.39     31.38 o
  -3   4   5       74.38      107.42      2.82 o
  -2   4   5      102.93       78.14      1.64 o
  -1   4   5     6802.46     7137.38     14.31 o
   0   4   5     3141.64     3258.63      9.07 o
   1   4   5     3206.21     3223.67     10.15 o
   2   4   5    11340.79    11903.30     26.88 o
   3   4   5      239.83      235.00      7.96 o
   4   4   5     3320.08     3377.73     11.26 o
   5   4   5     2887.14     2924.38     16.95 o
   6   4   5       54.51       52.03      2.58 o
   7   4   5      936.86      863.56      7.56 o
   8   4   5      296.88      261.41      4.84 o
   9   4   5       25.53       25.93      3.49 o
  10   4   5      297.27      307.71      6.87 o
  11   4   5      117.75      104.25      8.06 o
  12   4   5      241.52      246.98     10.27 o
 -12   5   5        7.03        8.50      6.55 o
 -11   5   5        1.69        2.33      5.61 o
 -10   5   5       70.51       71.79      5.16 o
  -9   5   5        1.30        3.56      3.26 o
  -8   5   5      393.35      385.00      5.76 o
  -7   5   5      318.02      332.81      5.55 o
  -6   5   5      985.92      979.07      6.96 o
  -5   5   5      127.00      137.18      2.91 o
  -4   5   5      197.62      210.32      2.85 o
  -3   5   5        2.76        2.90      1.22 o
  -2   5   5     2734.19     2669.04      7.13 o
  -1   5   5      370.06      383.17      2.84 o
   0   5   5     1182.27     1233.41      5.25 o
   1   5   5       16.24       20.34      1.33 o
   2   5   5      291.05      324.58      3.04 o
   3   5   5      203.45      222.52      3.45 o
   4   5   5     1721.76     1674.76      8.89 o
   5   5   5      388.08      333.13      4.03 o
   6   5   5       15.76        9.35      2.52 o
   7   5   5       16.13       10.42      2.66 o
   8   5   5      517.70      548.76      7.88 o
   9   5   5      269.08      249.43      6.19 o
  10   5   5       14.94       11.45      4.09 o
  11   5   5       56.51       59.19      8.30 o
 -11   6   5      113.35      131.20      8.75 o
 -10   6   5       10.36       12.59      6.29 o
  -9   6   5       94.99       96.74      4.77 o
  -8   6   5       18.22       10.13      3.49 o
  -7   6   5     1681.56     1686.74     10.64 o
  -6   6   5        4.41        4.63      2.22 o
  -5   6   5       55.77       58.78      2.39 o
  -4   6   5       20.06       24.36      1.38 o
  -3   6   5      118.64      117.42      2.29 o
  -2   6   5      284.97      254.93      2.67 o
  -1   6   5     1438.00     1313.74      8.05 o
   0   6   5     3389.22     3467.03     16.81 o
   1   6   5      555.29      541.28     14.94 o
   2   6   5     2423.80     2573.35      9.92 o
   3   6   5      297.41      317.50      3.20 o
   4   6   5     1793.36     1782.88      7.95 o
   5   6   5      188.14      180.55      3.64 o
   6   6   5      561.06      522.64      6.20 o
   7   6   5       21.40       17.57      3.04 o
   8   6   5      184.70      184.18      4.99 o
   9   6   5       76.74       94.30      5.48 o
  10   6   5      622.50      620.43      9.24 o
  11   6   5        0.68        2.24      6.56 o
 -11   7   5      266.22      301.99     11.21 o
 -10   7   5      153.13      138.49      9.33 o
  -9   7   5       88.71       89.40      5.47 o
  -8   7   5       38.15       37.40      3.51 o
  -7   7   5      335.62      300.01      6.67 o
  -6   7   5      168.84      177.37      3.37 o
  -5   7   5       26.25       30.38      2.55 o
  -4   7   5     2395.11     2366.38     11.34 o
  -3   7   5     1628.98     1661.17      8.50 o
  -2   7   5     3233.20     3228.24     16.74 o
  -1   7   5       23.94       18.33      2.07 o
   0   7   5     1666.33     1644.34      7.01 o
   1   7   5      985.30      987.32      6.24 o
   2   7   5      961.06      983.98      5.30 o
   3   7   5       35.34       30.55      2.26 o
   4   7   5      753.70      710.88      5.43 o
   5   7   5        6.48       10.03      2.49 o
   6   7   5       18.68       12.07      2.75 o
   7   7   5      328.69      344.02      6.21 o
   8   7   5      570.23      585.13      8.57 o
   9   7   5     1392.17     1409.02     13.82 o
  10   7   5        3.06        5.41      5.75 o
 -10   8   5       27.76       16.78      6.58 o
  -9   8   5      103.16      114.64      5.81 o
  -8   8   5       70.60       55.91      5.38 o
  -7   8   5      341.57      338.32      6.83 o
  -6   8   5      394.88      364.19      5.73 o
  -5   8   5      471.20      497.16      5.35 o
  -4   8   5      594.68      569.37      5.18 o
  -3   8   5        0.21        0.87      2.01 o
  -2   8   5      405.51      420.86      4.54 o
  -1   8   5        7.17        7.10      2.38 o
   0   8   5     1630.27     1617.19     11.58 o
   1   8   5      394.66      376.34      4.71 o
   2   8   5        3.37        4.36      2.57 o
   3   8   5      212.58      218.17      4.03 o
   4   8   5      983.09      947.61      8.68 o
   5   8   5      654.11      645.67      6.09 o
   6   8   5      421.79      444.79      6.16 o
   7   8   5        0.87        3.12      3.36 o
   8   8   5      109.77      112.96      5.14 o
   9   8   5      281.61      298.96      7.64 o
  10   8   5       62.59       60.55      7.38 o
  -9   9   5      119.54      154.76      6.16 o
  -8   9   5       20.30       21.86      4.58 o
  -7   9   5      146.78      143.61      5.69 o
  -6   9   5      618.18      656.39      7.75 o
  -5   9   5       92.24       90.91      4.11 o
  -4   9   5        9.59        6.58      2.52 o
  -3   9   5       23.40       22.06      2.68 o
  -2   9   5        7.51        5.10      2.48 o
  -1   9   5        9.47       10.79      2.51 o
   0   9   5      842.92      822.31      5.89 o
   1   9   5      762.80      788.33      6.86 o
   2   9   5      835.54      872.03      8.14 o
   3   9   5      121.08      119.69      5.43 o
   4   9   5      141.79      123.77      3.90 o
   5   9   5      479.72      456.90      7.03 o
   6   9   5      491.52      509.35      7.84 o
   7   9   5      152.45      133.13      5.34 o
   8   9   5      195.08      186.87      7.38 o
   9   9   5       44.56       52.37      6.43 o
  -8  10   5        0.06        2.00      4.62 o
  -7  10   5       29.69       25.36      4.63 o
  -6  10   5      524.19      512.91      7.72 o
  -5  10   5       27.74       39.19      3.97 o
  -4  10   5      825.47      790.94      8.28 o
  -3  10   5       82.18       87.81      3.21 o
  -2  10   5       37.47       35.78      3.07 o
  -1  10   5      546.45      495.61      5.88 o
   0  10   5      468.31      470.72      6.27 o
   1  10   5       67.82       67.80      2.92 o
   2  10   5        3.65        6.42      3.24 o
   3  10   5       14.03       12.63      5.24 o
   4  10   5       16.18       16.34      6.60 o
   5  10   5      293.41      298.37      9.50 o
   6  10   5      447.47      457.05     12.36 o
   7  10   5       47.50       52.00      7.03 o
   8  10   5       34.38       23.53      6.27 o
  -7  11   5       11.17        9.60      5.62 o
  -6  11   5        7.33        9.67      4.55 o
  -5  11   5       35.49       40.83      4.73 o
  -4  11   5       42.77       44.27      4.80 o
  -3  11   5       31.33       29.90      5.25 o
  -2  11   5       26.64       39.26      5.25 o
  -1  11   5       17.26       19.22      4.46 o
   0  11   5      335.83      316.38      7.76 o
   1  11   5      102.73      120.65      7.08 o
   2  11   5      133.76      126.51      5.85 o
   3  11   5      170.57      180.86      6.72 o
   4  11   5      131.34      132.42      8.71 o
   5  11   5       61.18       67.08      7.23 o
   6  11   5       95.21      103.43      8.08 o
  -5  12   5        9.14       10.14      4.75 o
  -4  12   5      285.48      311.41      7.61 o
  -3  12   5        4.82        8.36      5.07 o
  -2  12   5       68.99       62.46      5.22 o
  -1  12   5      142.97      174.08      6.80 o
   0  12   5       22.00       22.78      6.46 o
   1  12   5        0.88        2.48      6.21 o
   2  12   5      118.79      120.67      7.69 o
   3  12   5       42.08       54.12      6.56 o
   4  12   5       71.79       69.44      8.31 o
   5  12   5      119.09      137.34      8.85 o
  -2  13   5       59.24       49.09      5.95 o
  -1  13   5      132.73      134.14      7.73 o
   0  13   5        4.98       18.37      6.12 o
   1  13   5        2.91       10.01      6.65 o
 -13   0   6      214.16      183.84     16.10 o
 -12   0   6      693.70      714.61     17.55 o
 -11   0   6       92.20      100.90      8.92 o
 -10   0   6      593.08      606.99     10.98 o
  -9   0   6       49.01       49.07      5.01 o
  -8   0   6       33.52       38.39      4.28 o
  -7   0   6        3.32        5.41      3.12 o
  -6   0   6      113.69      118.54      4.10 o
  -5   0   6     6037.88     5916.54     25.55 o
  -4   0   6     4022.89     3603.94     15.12 o
  -3   0   6     4561.25     4487.26     18.41 o
  -2   0   6     5871.28     6092.80     35.16 o
  -1   0   6    12914.36    13114.28     62.65 o
   0   0   6     2939.94     3039.67     10.49 o
   1   0   6     1093.23      983.20      7.26 o
   2   0   6     1375.33     1428.63     10.27 o
   3   0   6     4403.55     4657.08     25.67 o
   4   0   6     1307.60     1298.85     11.00 o
   5   0   6     4043.80     4393.54     16.81 o
   6   0   6    12071.28    12127.24     33.69 o
   7   0   6     7618.93     7459.94     44.30 o
   8   0   6     3147.21     2998.94     21.22 o
   9   0   6     1912.48     1819.49     25.06 o
  10   0   6       31.08       13.92      9.96 o
  11   0   6      239.52      236.64     24.16 o
  12   0   6        4.05       12.28     11.43 o
 -13   1   6       23.86       14.12      6.90 o
 -12   1   6       15.36       19.79      4.96 o
 -11   1   6        0.25        3.59      5.10 o
 -10   1   6        2.85       -0.31      3.13 o
  -9   1   6      194.29      211.77      4.75 o
  -8   1   6      413.41      417.21      5.18 o
  -7   1   6      166.62      142.15      3.11 o
  -6   1   6     6975.42     7045.49     17.81 o
  -5   1   6     9092.33     9078.32     32.40 o
  -4   1   6     1092.21     1064.86      4.84 o
  -3   1   6     2378.95     2336.77      9.15 o
  -2   1   6      536.21      539.53      2.33 o
  -1   1   6       32.44       44.07      1.01 o
   0   1   6     1234.64     1340.47      5.13 o
   1   1   6     1055.64     1046.48      3.92 o
   2   1   6    19663.62    19699.99     62.11 o
   3   1   6     1132.18     1203.69      5.81 o
   4   1   6     6191.73     6478.64     20.94 o
   5   1   6     1038.64      872.68     46.37 o
   6   1   6      478.52      405.69      4.55 o
   7   1   6       52.10       55.78      3.28 o
   8   1   6      370.50      364.38      6.10 o
   9   1   6      572.77      553.28      8.14 o
  10   1   6      228.58      221.55     10.93 o
  11   1   6       68.75       69.25      8.59 o
  12   1   6        5.91       12.39      8.93 o
 -12   2   6      288.89      306.11      7.65 o
 -11   2   6       13.12       13.20      4.03 o
 -10   2   6      293.30      287.28      5.42 o
  -9   2   6      243.80      244.62      4.78 o
  -8   2   6      318.03      311.15      5.20 o
  -7   2   6       80.01       75.98      2.23 o
  -6   2   6       45.80       46.73      1.87 o
  -5   2   6       34.30       32.74      1.82 o
  -4   2   6      110.04      110.71      2.17 o
  -3   2   6     7049.42     7057.06     17.85 o
  -2   2   6     1210.34     1248.16      4.00 o
  -1   2   6    10423.92    10255.98     16.11 o
   0   2   6      105.02       88.99      1.28 o
   1   2   6      588.67      486.11      2.79 o
   2   2   6     3070.00     3068.05      7.64 o
   3   2   6     4683.13     5097.63     14.67 o
   4   2   6      938.15     1053.77      6.74 o
   5   2   6        0.23        1.06      1.31 o
   6   2   6      468.55      449.82      4.66 o
   7   2   6       35.67       42.73      2.12 o
   8   2   6     1250.32     1257.24      7.73 o
   9   2   6       99.68       92.37      4.29 o
  10   2   6      231.47      244.96     11.16 o
  11   2   6       16.81        7.24      7.64 o
  12   2   6        0.07        8.70      8.75 o
 -12   3   6       10.73        8.82      4.91 o
 -11   3   6      110.90      113.62      6.11 o
 -10   3   6        0.14        1.60      2.79 o
  -9   3   6      212.56      214.18      5.03 o
  -8   3   6        5.76        4.18      2.64 o
  -7   3   6      811.35      803.34      5.32 o
  -6   3   6      427.42      401.07      5.28 o
  -5   3   6     2235.12     2117.24     51.04 o
  -4   3   6     1300.58     1457.36      6.39 o
  -3   3   6      114.96      117.81      1.79 o
  -2   3   6     2663.47     2665.87      9.07 o
  -1   3   6        9.07        9.76      1.02 o
   0   3   6     1067.22     1047.68      3.75 o
   1   3   6       12.00        5.81      1.03 o
   2   3   6     2506.44     2890.40      6.88 o
   3   3   6      936.60      952.56      4.65 o
   4   3   6    10522.74    11144.64     30.80 o
   5   3   6     1935.05     1927.85      8.14 o
   6   3   6        1.91        0.78      1.64 o
   7   3   6       48.01       49.10      2.02 o
   8   3   6     2263.49     2243.78     12.71 o
   9   3   6        9.81       11.37      2.56 o
  10   3   6      968.20     1023.19     12.70 o
  11   3   6       97.44       88.83      8.56 o
  12   3   6       23.30       28.84      7.73 o
 -12   4   6       88.44       95.36      9.35 o
 -11   4   6      169.34      170.85      6.63 o
 -10   4   6       43.73       49.20      4.26 o
  -9   4   6       47.31       53.49      3.76 o
  -8   4   6      932.11      939.77      9.57 o
  -7   4   6       39.06       38.78      2.50 o
  -6   4   6     1230.22     1183.77      6.57 o
  -5   4   6      562.29      535.02      4.72 o
  -4   4   6    11259.30    11244.84     19.87 o
  -3   4   6     2295.33     2433.50      7.68 o
  -2   4   6        0.16        2.87      1.21 o
  -1   4   6     4161.36     4355.07      9.56 o
   0   4   6     3227.34     3329.45      8.04 o
   1   4   6      178.58      209.92      2.29 o
   2   4   6     2128.36     2205.99      8.43 o
   3   4   6      657.39      655.43      3.88 o
   4   4   6     1164.12     1097.49     38.26 o
   5   4   6     1961.46     2029.08     11.65 o
   6   4   6        2.85        2.11      2.34 o
   7   4   6      134.31      124.85      3.81 o
   8   4   6       93.20       81.70      4.20 o
   9   4   6      342.23      345.80      6.86 o
  10   4   6       18.85       13.74      3.92 o
  11   4   6       84.69       88.29      7.82 o
 -12   5   6       35.14       40.51     10.87 o
 -11   5   6      166.95      171.66      6.90 o
 -10   5   6        9.16       10.41      4.01 o
  -9   5   6       28.51       23.84      3.06 o
  -8   5   6       18.63       23.44      2.85 o
  -7   5   6      182.38      210.34      4.08 o
  -6   5   6       63.19       53.69      2.66 o
  -5   5   6      251.99      254.29      3.19 o
  -4   5   6       15.86       13.74      1.78 o
  -3   5   6        8.44        5.06      1.45 o
  -2   5   6       56.48       62.00      1.92 o
  -1   5   6      183.08      186.22      5.72 o
   0   5   6     2631.71     2637.13      9.26 o
   1   5   6      806.39      801.59      4.58 o
   2   5   6     6927.57     6973.91     18.25 o
   3   5   6      173.67      158.91      2.41 o
   4   5   6       95.22       84.46      2.33 o
   5   5   6      737.12      757.39      5.97 o
   6   5   6       37.20       43.94      2.89 o
   7   5   6      141.26      180.92      4.23 o
   8   5   6      115.74       98.75      4.96 o
   9   5   6      204.34      175.34      5.85 o
  10   5   6        2.86        4.45      4.90 o
  11   5   6      466.20      486.72     13.50 o
 -11   6   6       52.32       59.57      7.88 o
 -10   6   6        7.91        6.95      4.45 o
  -9   6   6        8.90       10.59      3.15 o
  -8   6   6       40.21       45.48      3.90 o
  -7   6   6      239.63      228.95      4.64 o
  -6   6   6      411.01      369.73      4.33 o
  -5   6   6        0.88        2.78      1.66 o
  -4   6   6       66.97       76.76      2.28 o
  -3   6   6     2846.38     2838.64      9.62 o
  -2   6   6        8.44       12.49      1.72 o
  -1   6   6      251.16      211.27      2.40 o
   0   6   6     2825.97     2957.20     11.87 o
   1   6   6     2501.48     2582.02      8.12 o
   2   6   6       95.57       98.10      2.18 o
   3   6   6      176.33      159.35      2.49 o
   4   6   6        1.51        3.44      1.97 o
   5   6   6        2.45        6.61      2.34 o
   6   6   6     1164.80     1093.63      8.59 o
   7   6   6       39.45       36.02      3.38 o
   8   6   6      594.89      594.54      7.60 o
   9   6   6      266.89      225.90      6.74 o
  10   6   6       66.18       78.58      6.30 o
  11   6   6        2.66        3.60      6.49 o
 -11   7   6        5.50        6.41      7.37 o
 -10   7   6      277.59      282.26      9.88 o
  -9   7   6        0.17        1.07      3.93 o
  -8   7   6      535.96      547.37      6.99 o
  -7   7   6     1216.05     1199.18     10.05 o
  -6   7   6        0.03        4.36      1.95 o
  -5   7   6        1.00        3.11      1.65 o
  -4   7   6     1016.26      961.02      8.79 o
  -3   7   6      259.33      287.18      3.71 o
  -2   7   6      597.49      586.14      4.35 o
  -1   7   6       53.05       51.73      1.70 o
   0   7   6       40.73       53.23      2.10 o
   1   7   6     1462.19     1439.27     10.69 o
   2   7   6        6.11        8.37      1.75 o
   3   7   6       93.16       98.99      2.54 o
   4   7   6     2440.91     2404.09     11.72 o
   5   7   6      105.78      111.36      3.19 o
   6   7   6        0.48       -0.26      2.56 o
   7   7   6       56.66       70.20      3.88 o
   8   7   6       57.59       50.72      4.51 o
   9   7   6      192.18      224.36      6.96 o
  10   7   6        6.24        5.39      5.94 o
 -10   8   6        1.44        0.52      6.35 o
  -9   8   6        2.14        0.65      4.21 o
  -8   8   6      158.04      156.68      5.78 o
  -7   8   6        6.21        1.80      3.86 o
  -6   8   6      175.14      154.82      4.36 o
  -5   8   6      555.09      550.65      5.75 o
  -4   8   6      141.37      157.76      3.93 o
  -3   8   6     1770.32     1761.92      9.39 o
  -2   8   6      366.53      356.06      3.83 o
  -1   8   6       44.41       34.90      2.75 o
   0   8   6     3499.59     3485.09     16.06 o
   1   8   6     1153.61     1169.37      7.42 o
   2   8   6      154.97      148.10      3.80 o
   3   8   6      187.89      195.32      3.98 o
   4   8   6     3424.01     3498.91     20.11 o
   5   8   6      502.51      522.83      6.15 o
   6   8   6       46.69       46.38      3.41 o
   7   8   6      229.30      210.56      5.29 o
   8   8   6        8.00        6.86      4.10 o
   9   8   6      303.74      294.67      8.22 o
  -9   9   6       13.32       14.00      4.80 o
  -8   9   6      196.11      222.84      6.24 o
  -7   9   6        9.36       17.27      4.16 o
  -6   9   6      102.09       80.25      4.49 o
  -5   9   6      826.31      793.32      7.77 o
  -4   9   6       43.72       36.49      2.82 o
  -3   9   6      150.66      149.55      3.92 o
  -2   9   6      183.77      164.96      4.12 o
  -1   9   6        3.82        2.97      2.65 o
   0   9   6      294.30      297.12      3.47 o
   1   9   6     1149.46     1095.06      7.19 o
   2   9   6       18.86       12.98      2.96 o
   3   9   6      421.18      418.87      8.47 o
   4   9   6       14.67       16.85      3.14 o
   5   9   6       41.95       55.58      4.97 o
   6   9   6       65.59       69.68      4.78 o
   7   9   6      220.29      195.58      5.79 o
   8   9   6       72.78       88.49      7.06 o
  -8  10   6       76.22       83.18      5.69 o
  -7  10   6       16.11       15.21      4.43 o
  -6  10   6      145.38      173.33      5.67 o
  -5  10   6      110.91      134.57      4.73 o
  -4  10   6      394.01      405.10      6.43 o
  -3  10   6        0.63        0.39      2.47 o
  -2  10   6       53.46       46.35      3.53 o
  -1  10   6      600.70      618.82      7.17 o
   0  10   6       84.98       82.41      3.30 o
   1  10   6        2.43        6.54      2.95 o
   2  10   6       36.02       35.44      3.72 o
   3  10   6       48.10       50.89      5.04 o
   4  10   6       31.98       49.92      6.42 o
   5  10   6      413.33      421.94      9.91 o
   6  10   6       41.02       44.11      6.21 o
   7  10   6       25.55       16.96      6.67 o
  -7  11   6        9.66        4.16      5.36 o
  -6  11   6        9.02        6.80      4.57 o
  -5  11   6       18.82       13.91      4.30 o
  -4  11   6       98.70       90.08      5.50 o
  -3  11   6      140.42      158.05      6.48 o
  -2  11   6        4.32        9.72      4.82 o
  -1  11   6      258.62      284.77      6.28 o
   0  11   6       66.79       56.68      4.39 o
   1  11   6      104.10       97.85      5.46 o
   2  11   6       62.15       64.51      5.10 o
   3  11   6       69.60       48.78      6.04 o
   4  11   6       55.69       45.81      6.83 o
   5  11   6       20.14       19.00      5.94 o
   6  11   6       67.12       73.40      8.08 o
  -5  12   6        8.59        3.20      4.83 o
  -4  12   6      169.61      158.63      6.63 o
  -3  12   6       20.13       19.39      5.19 o
  -2  12   6       51.68       42.31      5.23 o
  -1  12   6      280.44      277.48      7.84 o
   0  12   6      353.61      359.76      9.80 o
   1  12   6       42.28       41.25      6.22 o
   2  12   6       58.01       53.61      6.22 o
   3  12   6       36.01       33.71      5.81 o
   4  12   6        4.55        1.21      6.56 o
   0  13   6       14.62       14.38      6.51 o
 -12   1   7      101.29      118.00      7.33 o
 -11   1   7      224.95      232.56      6.04 o
 -10   1   7       46.48       43.04      3.15 o
  -9   1   7      211.39      213.32      4.08 o
  -8   1   7       15.59       13.20      2.21 o
  -7   1   7      105.63      128.58      2.69 o
  -6   1   7      131.46      145.36      2.73 o
  -5   1   7       10.65        4.79      1.32 o
  -4   1   7        2.36        3.26      1.01 o
  -3   1   7     7710.91     7960.23     23.19 o
  -2   1   7      102.28      115.89      1.38 o
  -1   1   7     9371.53     9220.41     24.09 o
   0   1   7      446.33      468.26      2.62 o
   1   1   7      349.70      398.21      2.82 o
   2   1   7       64.42       77.55      1.64 o
   3   1   7      362.62      511.15      4.33 o
   4   1   7      459.00      432.15      5.52 o
   5   1   7      669.44      674.81     34.64 o
   6   1   7       73.99       69.68      2.43 o
   7   1   7        0.96        0.77      2.90 o
   8   1   7      171.85      166.29      5.07 o
   9   1   7      339.41      331.02      7.03 o
  10   1   7      427.86      451.95     13.80 o
  11   1   7        0.11        8.24      7.38 o
  12   1   7       70.19       62.88     10.35 o
 -12   2   7       25.03       29.64      6.12 o
 -11   2   7        0.78       -0.41      4.11 o
 -10   2   7      170.78      187.94      4.44 o
  -9   2   7      145.97      155.72      4.41 o
  -8   2   7       66.90       59.92      2.32 o
  -7   2   7      705.14      684.51      5.47 o
  -6   2   7      937.73      938.48      5.24 o
  -5   2   7       36.04       36.11      1.91 o
  -4   2   7     4933.45     5157.19     11.83 o
  -3   2   7     6004.61     5891.61     15.59 o
  -2   2   7     1474.79     1378.58      4.18 o
  -1   2   7      377.20      385.73      2.38 o
   0   2   7     2784.24     2740.02      7.17 o
   1   2   7    15506.82    15309.26     23.75 o
   2   2   7    12706.29    13239.93     23.64 o
   3   2   7     2476.74     2639.01      7.47 o
   4   2   7       31.01       20.49      1.38 o
   5   2   7      963.98      990.04      6.24 o
   6   2   7       45.24       40.76      1.79 o
   7   2   7      114.71      110.00      2.30 o
   8   2   7     1207.81     1274.99      9.67 o
   9   2   7      441.20      460.51      8.12 o
  10   2   7      998.11     1057.94     17.19 o
  11   2   7      399.95      411.54     12.49 o
  12   2   7       58.49       85.56      8.82 o
 -12   3   7       72.04       69.58      7.50 o
 -11   3   7        4.37        5.04      4.65 o
 -10   3   7      454.60      478.00     11.76 o
  -9   3   7      705.14      680.44      7.39 o
  -8   3   7       11.96       11.70      2.35 o
  -7   3   7      303.74      274.08      3.14 o
  -6   3   7     2120.17     2022.56      7.24 o
  -5   3   7       20.32       34.84      1.85 o
  -4   3   7      978.25      883.83      4.45 o
  -3   3   7        9.89       13.86      1.24 o
  -2   3   7      234.36      222.37      1.90 o
  -1   3   7     8975.99     9222.00     18.93 o
   0   3   7      822.00      796.30      3.45 o
   1   3   7       81.41       97.50      1.68 o
   2   3   7     3870.16     3972.05     10.87 o
   3   3   7      769.91      786.55      4.66 o
   4   3   7      264.45      232.03      2.82 o
   5   3   7     2507.95     2424.13      9.92 o
   6   3   7      102.42      116.77      2.80 o
   7   3   7     2940.31     2897.75     11.65 o
   8   3   7     1242.28     1268.05      8.25 o
   9   3   7        3.80        6.68      2.64 o
  10   3   7       19.17       13.02      6.48 o
  11   3   7        3.39       -0.71      7.08 o
 -12   4   7        7.62        7.11      5.97 o
 -11   4   7       61.56       66.21      5.37 o
 -10   4   7       45.52       39.75      5.06 o
  -9   4   7      673.70      679.22      7.62 o
  -8   4   7      114.39      114.93      3.16 o
  -7   4   7        6.39        9.17      2.24 o
  -6   4   7      217.23      225.71      3.48 o
  -5   4   7      126.06      137.60      2.74 o
  -4   4   7     6927.09     7183.12     15.23 o
  -3   4   7     4312.64     4260.87      9.98 o
  -2   4   7      561.75      726.68      4.25 o
  -1   4   7       24.17       14.34      1.23 o
   0   4   7     1873.37     1988.86      5.57 o
   1   4   7       17.25       26.61      1.38 o
   2   4   7        5.53        2.29      1.28 o
   3   4   7     2168.28     2472.77      8.08 o
   4   4   7     1691.69     1624.16      6.83 o
   5   4   7      324.70      290.30      3.54 o
   6   4   7     1229.97     1185.40      7.69 o
   7   4   7      358.97      360.87      5.88 o
   8   4   7      800.75      792.74      8.98 o
   9   4   7        6.34        3.32      3.73 o
  10   4   7       37.88       35.77      7.12 o
  11   4   7       80.47       97.70      7.97 o
 -12   5   7      100.24      105.68     13.76 o
 -11   5   7        0.03       -0.27      4.72 o
 -10   5   7       25.44       28.75      4.52 o
  -9   5   7      203.61      197.29      4.23 o
  -8   5   7        0.86        2.55      2.61 o
  -7   5   7      702.58      626.38      6.04 o
  -6   5   7     1404.57     1401.46      7.58 o
  -5   5   7     2806.58     2843.65     10.55 o
  -4   5   7      996.41      996.09      5.42 o
  -3   5   7      295.47      285.49      3.09 o
  -2   5   7      944.44      925.79      4.85 o
  -1   5   7     2872.29     2648.69      8.54 o
   0   5   7        2.10        2.95      1.32 o
   1   5   7     1556.67     1606.77      6.34 o
   2   5   7        0.01        0.32      1.25 o
   3   5   7     3660.25     3450.62     11.86 o
   4   5   7     1276.44     1328.13      6.15 o
   5   5   7       73.58       70.24      2.63 o
   6   5   7      578.85      570.63      6.28 o
   7   5   7     1661.92     1612.54     10.26 o
   8   5   7      914.57      969.79      9.92 o
   9   5   7      201.92      221.28      6.18 o
  10   5   7       87.47      109.11      9.77 o
  11   5   7       14.78       16.59      7.85 o
 -11   6   7      160.55      157.38      8.50 o
 -10   6   7       16.50       13.83      5.20 o
  -9   6   7       64.82       79.73      3.92 o
  -8   6   7      309.38      305.32      5.31 o
  -7   6   7      990.70      912.67      7.24 o
  -6   6   7     1924.17     1717.16      9.60 o
  -5   6   7       18.91       25.97      2.00 o
  -4   6   7      192.66      177.50      3.12 o
  -3   6   7     1309.59     1323.24      7.40 o
  -2   6   7     1010.71      923.17      5.65 o
  -1   6   7      581.82      603.89      3.90 o
   0   6   7     3377.20     3359.19     12.38 o
   1   6   7        0.18        5.43      1.47 o
   2   6   7        3.81        3.42      1.55 o
   3   6   7     7614.54     7638.97     22.93 o
   4   6   7      707.78      706.82      6.12 o
   5   6   7      924.30      848.36      6.42 o
   6   6   7        1.89        2.05      2.80 o
   7   6   7      456.50      448.01      6.54 o
   8   6   7       22.44       23.13      3.83 o
   9   6   7      583.88      541.29      9.09 o
  10   6   7      157.17      160.40      8.36 o
 -10   7   7        6.93        3.98      6.20 o
  -9   7   7      405.63      392.62      7.49 o
  -8   7   7      303.26      277.55      6.60 o
  -7   7   7      202.85      203.98      4.92 o
  -6   7   7      401.97      346.83      4.20 o
  -5   7   7       56.25       44.96      2.31 o
  -4   7   7       80.61       78.63      3.02 o
  -3   7   7        2.29       -0.19      1.85 o
  -2   7   7      498.61      454.48      4.13 o
  -1   7   7      930.95      933.90      4.77 o
   0   7   7     1975.90     2035.56     18.41 o
   1   7   7       43.93       49.04      1.77 o
   2   7   7      202.72      195.90      3.29 o
   3   7   7       43.37       35.39      2.16 o
   4   7   7       54.13       55.26      2.98 o
   5   7   7      229.31      233.10      4.48 o
   6   7   7      313.23      331.23      5.04 o
   7   7   7      110.67       91.22      4.03 o
   8   7   7       38.67       50.02      4.39 o
   9   7   7       18.31       11.19      5.78 o
  10   7   7       21.43       19.85      6.83 o
 -10   8   7        6.21        3.66      6.51 o
  -9   8   7        0.38        4.46      4.20 o
  -8   8   7      441.30      416.64      7.89 o
  -7   8   7        5.92        4.63      4.07 o
  -6   8   7      516.25      513.96      6.79 o
  -5   8   7       18.47       18.01      2.29 o
  -4   8   7      366.18      357.82      5.08 o
  -3   8   7      473.51      461.61      5.46 o
  -2   8   7      128.21      120.71      2.58 o
  -1   8   7     2825.72     2695.96     11.29 o
   0   8   7      107.00      105.12      2.81 o
   1   8   7      228.64      220.92      3.66 o
   2   8   7        5.12        3.41      1.29 o
   3   8   7     1289.06     1298.80      9.21 o
   4   8   7      146.79      139.97      4.05 o
   5   8   7        0.57        1.65      3.04 o
   6   8   7        6.76        7.88      3.33 o
   7   8   7       56.94       64.30      4.08 o
   8   8   7        9.51       17.72      4.38 o
   9   8   7       57.16       49.49      5.53 o
  -9   9   7       70.49       65.27      5.91 o
  -8   9   7        6.97        9.12      4.42 o
  -7   9   7        4.10        9.72      4.32 o
  -6   9   7      294.60      260.78      6.21 o
  -5   9   7     1017.09      993.60     10.83 o
  -4   9   7       55.97       59.60      3.57 o
  -3   9   7      271.94      284.81      4.99 o
  -2   9   7      706.02      699.24      9.34 o
  -1   9   7      488.64      477.67      5.83 o
   0   9   7      207.10      226.75      3.37 o
   1   9   7      389.53      362.70      4.34 o
   2   9   7        1.00       -0.29      2.88 o
   3   9   7      211.35      197.27      4.34 o
   4   9   7       63.70       60.41      3.81 o
   5   9   7     1802.19     1861.59     18.18 o
   6   9   7        0.19        2.19      4.35 o
   7   9   7      168.15      170.92      6.57 o
   8   9   7       39.09       44.51      6.51 o
  -8  10   7        4.92        3.10      5.00 o
  -7  10   7      108.85      107.43      5.66 o
  -6  10   7       73.82       62.78      4.45 o
  -5  10   7       24.28       26.16      3.94 o
  -4  10   7       74.93       67.73      4.07 o
  -3  10   7      217.59      242.16      4.64 o
  -2  10   7       50.33       43.86      3.73 o
  -1  10   7      115.53      115.40      3.53 o
   0  10   7      271.10      272.89      4.41 o
   1  10   7      475.59      471.11      6.67 o
   2  10   7       80.22       85.11      3.90 o
   3  10   7       13.15       11.98      4.65 o
   4  10   7      244.93      252.04      7.85 o
   5  10   7      123.48      123.06      6.95 o
   6  10   7      191.34      181.61      9.10 o
   7  10   7      185.12      202.73      9.42 o
  -6  11   7       19.49       26.61      5.25 o
  -5  11   7       43.88       28.24      4.80 o
  -4  11   7       56.70       55.25      5.25 o
  -3  11   7      119.32      111.11      5.87 o
  -2  11   7        5.30        3.91      4.20 o
  -1  11   7      169.53      182.82      5.64 o
   0  11   7        8.69        6.21      3.96 o
   1  11   7        9.77       10.67      4.64 o
   2  11   7       33.97       27.78      4.78 o
   3  11   7        5.11        5.22      5.71 o
   4  11   7       22.23       27.60      5.61 o
   5  11   7       54.93       42.96      6.43 o
   6  11   7        1.05       -0.66      6.58 o
  -4  12   7        0.24        2.35      5.07 o
  -3  12   7       57.87       67.94      5.61 o
  -2  12   7        0.04       -0.49      4.85 o
  -1  12   7       56.32       65.18      5.85 o
   0  12   7      290.82      264.36      8.70 o
   1  12   7       32.26       27.20      6.13 o
   2  12   7       18.90       17.75      5.49 o
   3  12   7      318.01      299.91      9.56 o
   4  12   7        2.21       -0.77      7.72 o
 -12   0   8       23.81       33.64      8.77 o
 -11   0   8      187.48      197.12      9.24 o
 -10   0   8      192.47      175.15      6.81 o
  -9   0   8       68.63       73.53      4.16 o
  -8   0   8        2.98        0.35      2.75 o
  -7   0   8      495.94      540.84      6.52 o
  -6   0   8     5723.81     5775.20     39.31 o
  -5   0   8     3369.98     3320.93     19.64 o
  -4   0   8        9.64        5.23      2.06 o
  -3   0   8      144.96      172.21      4.53 o
  -2   0   8     1312.45     1346.04      6.96 o
  -1   0   8      172.68      168.35      2.36 o
   0   0   8    26567.57    25941.88    107.30 o
   1   0   8     1196.42     1116.73      6.43 o
   2   0   8     3329.98     3275.06     12.24 o
   3   0   8     2421.30     2642.43      9.29 o
   4   0   8     9015.56     8781.27     23.57 o
   5   0   8      166.22      153.29      3.49 o
   6   0   8     7114.33     7256.85     22.95 o
   7   0   8     1274.52     1354.86     16.18 o
   8   0   8      592.01      563.25     14.34 o
   9   0   8      182.58      191.21      8.70 o
  10   0   8      323.36      335.07     18.00 o
  11   0   8      383.18      416.66     20.56 o
  12   0   8       47.05       71.24     33.79 o
 -12   1   8      145.13      143.50      7.89 o
 -11   1   8      488.61      510.64      7.80 o
 -10   1   8      343.40      331.89      5.35 o
  -9   1   8        2.62        1.65      2.37 o
  -8   1   8       91.41       92.03      3.02 o
  -7   1   8      184.99      209.63      3.43 o
  -6   1   8      598.13      587.72      4.23 o
  -5   1   8      654.37      635.01     39.41 o
  -4   1   8       35.55       22.00      1.65 o
  -3   1   8      158.07      153.28      6.03 o
  -2   1   8     2606.04     2635.90      8.88 o
  -1   1   8        0.09        4.18      0.99 o
   0   1   8     9003.01     8867.12     16.79 o
   1   1   8        9.67       10.54      0.94 o
   2   1   8     3720.88     4327.25     12.36 o
   3   1   8      281.33      237.84      2.12 o
   4   1   8     2691.00     2936.54      9.43 o
   5   1   8     2805.57     2891.68     16.80 o
   6   1   8       42.13       32.17      2.19 o
   7   1   8       21.33       23.44      3.24 o
   8   1   8     3483.21     3473.30     21.60 o
   9   1   8       15.73       15.64      3.56 o
  10   1   8      222.74      206.32      9.76 o
  11   1   8      265.18      240.78     10.48 o
 -12   2   8       32.85       46.47      6.42 o
 -11   2   8        3.18        2.12      4.21 o
 -10   2   8       16.52       12.05      3.33 o
  -9   2   8      442.34      487.29      6.17 o
  -8   2   8      447.09      428.87      5.32 o
  -7   2   8      246.27      232.62      3.88 o
  -6   2   8      233.91      232.07      3.18 o
  -5   2   8      798.65      758.09     36.10 o
  -4   2   8     1406.40     1399.87      7.50 o
  -3   2   8     2607.44     2816.41      8.42 o
  -2   2   8     5251.69     5293.39     12.24 o
  -1   2   8     1031.91     1075.93      4.22 o
   0   2   8     6347.94     6673.16     15.83 o
   1   2   8       82.98       52.46      1.36 o
   2   2   8     4242.29     4281.35      8.93 o
   3   2   8      143.17      161.40      2.17 o
   4   2   8     2609.38     2770.33     12.53 o
   5   2   8      628.23      596.63      4.06 o
   6   2   8      892.24      854.64      6.87 o
   7   2   8      311.61      293.32      4.20 o
   8   2   8      144.71      118.90      4.90 o
   9   2   8       54.74       48.31      4.18 o
  10   2   8      329.45      335.83     11.24 o
  11   2   8        2.12        2.22      7.52 o
 -12   3   8       22.87       17.75      6.50 o
 -11   3   8      115.51      105.44      5.60 o
 -10   3   8      217.81      204.22      6.10 o
  -9   3   8       36.85       39.79      2.54 o
  -8   3   8      364.17      364.42      4.97 o
  -7   3   8      340.05      331.28      4.27 o
  -6   3   8       28.67       30.96      1.79 o
  -5   3   8      680.05      689.26      4.59 o
  -4   3   8      156.79      122.55      3.30 o
  -3   3   8      989.68      931.34      4.41 o
  -2   3   8        0.97        0.40      1.00 o
  -1   3   8     4107.60     4200.17      8.12 o
   0   3   8        0.92        4.71      1.12 o
   1   3   8     3348.26     3520.57     11.05 o
   2   3   8    12662.56    12689.96     26.93 o
   3   3   8       99.92      123.16      2.38 o
   4   3   8     1816.58     1648.32      8.97 o
   5   3   8        9.90        7.21      1.39 o
   6   3   8     1711.68     1682.28      7.72 o
   7   3   8        8.07        5.36      1.63 o
   8   3   8      283.76      270.14      5.56 o
   9   3   8      292.38      309.84      7.71 o
  10   3   8       26.82       36.86      7.02 o
  11   3   8       37.89       47.94      8.29 o
 -12   4   8       10.17       13.46      6.29 o
 -11   4   8       91.37       92.79      7.10 o
 -10   4   8       80.72       76.86      5.36 o
  -9   4   8     1835.87     1838.48     12.51 o
  -8   4   8       96.89       96.36      2.80 o
  -7   4   8      256.20      238.56      3.76 o
  -6   4   8      287.61      301.90      3.99 o
  -5   4   8        0.25        2.17      1.77 o
  -4   4   8     1250.98     1266.82      7.79 o
  -3   4   8      228.06      197.70      2.49 o
  -2   4   8      525.26      517.26      3.37 o
  -1   4   8     1467.24     1672.77      5.54 o
   0   4   8     2789.13     2751.00      8.39 o
   1   4   8     2528.21     2864.15      7.68 o
   2   4   8     6920.79     7185.53     15.79 o
   3   4   8      472.04      457.76      3.19 o
   4   4   8        3.07        4.35      1.77 o
   5   4   8      631.32      657.14      5.13 o
   6   4   8      199.41      221.47      4.18 o
   7   4   8       28.06       35.42      3.48 o
   8   4   8     2766.55     2691.46     12.38 o
   9   4   8      188.04      199.06      5.37 o
  10   4   8        1.28       -0.68      6.81 o
  11   4   8       46.58       40.60      7.37 o
 -11   5   8       15.18       16.63      5.38 o
 -10   5   8       13.49       11.67      4.55 o
  -9   5   8       15.78       11.98      2.55 o
  -8   5   8      283.92      285.86      4.56 o
  -7   5   8     1676.15     1600.67     12.06 o
  -6   5   8     1688.72     1585.12     10.87 o
  -5   5   8     1956.37     1987.00     10.08 o
  -4   5   8     2470.60     2503.33      9.32 o
  -3   5   8      306.78      295.59      3.37 o
  -2   5   8     2354.04     2235.84      7.70 o
  -1   5   8      543.86      544.19      3.75 o
   0   5   8      379.66      377.43      3.19 o
   1   5   8       18.43       23.76      1.54 o
   2   5   8      795.33      815.97      4.61 o
   3   5   8      314.11      325.57      3.21 o
   4   5   8      687.70      724.24      5.10 o
   5   5   8      490.47      460.74      4.96 o
   6   5   8     2190.15     2211.11     11.03 o
   7   5   8       93.06       99.22      3.82 o
   8   5   8       88.72       89.61      4.31 o
   9   5   8      133.33      123.27      5.32 o
  10   5   8      104.92      109.76      8.55 o
  11   5   8      176.05      189.92     10.26 o
 -11   6   8       28.86       29.61      7.79 o
 -10   6   8      400.57      388.08      9.17 o
  -9   6   8      248.72      226.19      5.02 o
  -8   6   8      468.98      418.38      5.74 o
  -7   6   8      393.60      407.28      5.33 o
  -6   6   8      346.14      312.49      4.59 o
  -5   6   8        2.56        1.93      1.93 o
  -4   6   8      151.72      154.49      3.05 o
  -3   6   8       22.11       25.06      1.98 o
  -2   6   8     1316.29     1280.80      6.35 o
  -1   6   8      433.66      422.92      3.53 o
   0   6   8       11.26       11.08      1.49 o
   1   6   8      243.67      258.39      2.95 o
   2   6   8      242.25      242.13      3.05 o
   3   6   8      777.99      830.19      5.35 o
   4   6   8      426.51      417.06      4.67 o
   5   6   8      111.54       85.69      3.34 o
   6   6   8     1478.33     1459.74      9.04 o
   7   6   8      150.66      147.57      4.32 o
   8   6   8      368.15      374.33      7.09 o
   9   6   8       92.50       87.73      5.95 o
  10   6   8      520.70      550.39     12.35 o
 -10   7   8      161.65      158.45      8.36 o
  -9   7   8       46.32       34.19      4.96 o
  -8   7   8      385.95      374.74      7.34 o
  -7   7   8      623.39      627.44      7.34 o
  -6   7   8       96.09       84.63      2.89 o
  -5   7   8        1.40       -0.22      2.17 o
  -4   7   8      133.32      128.87      3.66 o
  -3   7   8      475.44      504.37      4.82 o
  -2   7   8      674.26      651.77      5.54 o
  -1   7   8      242.44      256.08      3.02 o
   0   7   8      625.85      627.94      3.75 o
   1   7   8       53.93       49.91      2.12 o
   2   7   8      845.03      817.75      5.86 o
   3   7   8     1416.69     1344.55      7.25 o
   4   7   8      197.04      178.86      3.86 o
   5   7   8        0.97       -0.10      2.76 o
   6   7   8      758.07      794.58      7.21 o
   7   7   8       14.58        8.91      3.30 o
   8   7   8       97.39       91.29      5.33 o
   9   7   8      105.97       96.44      6.51 o
 -10   8   8        0.44        0.68      7.31 o
  -9   8   8        0.39        1.93      4.90 o
  -8   8   8      473.07      444.60      8.14 o
  -7   8   8        8.60        7.46      4.11 o
  -6   8   8      936.23      859.17     25.40 o
  -5   8   8       57.31       61.81      3.78 o
  -4   8   8        1.36        2.67      3.22 o
  -3   8   8     1020.92      907.25      6.74 o
  -2   8   8     2098.91     2185.34      9.98 o
  -1   8   8       32.02       32.29      1.90 o
   0   8   8      536.32      544.99      5.02 o
   1   8   8       98.29       92.51      2.52 o
   2   8   8      760.36      788.00      5.49 o
   3   8   8     1259.51     1308.41      7.66 o
   4   8   8     1974.35     1823.05     22.42 o
   5   8   8        7.44        4.59      3.06 o
   6   8   8      112.31      122.14      5.57 o
   7   8   8       81.64       77.14      5.49 o
   8   8   8      152.17      158.43      6.45 o
   9   8   8        1.17        2.39      4.75 o
  -9   9   8       10.21       11.23      5.15 o
  -8   9   8        2.66        2.72      4.43 o
  -7   9   8        5.59        3.99      4.22 o
  -6   9   8       19.33       21.13      4.10 o
  -5   9   8       30.81       27.17      4.17 o
  -4   9   8      189.80      185.56      4.91 o
  -3   9   8      300.69      300.15      4.91 o
  -2   9   8       58.78       63.92      2.59 o
  -1   9   8      644.02      663.03      6.15 o
   0   9   8      221.89      212.20      3.68 o
   1   9   8       47.59       46.88      3.34 o
   2   9   8       49.47       53.37      3.82 o
   3   9   8       28.71       30.17      2.43 o
   4   9   8      179.98      168.42      5.99 o
   5   9   8       36.43       35.86      4.74 o
   6   9   8      206.15      234.87      6.92 o
   7   9   8      871.98      881.20     12.83 o
   8   9   8       88.74       86.61      7.59 o
  -8  10   8       56.95       60.86      5.44 o
  -7  10   8       67.52       64.84      5.12 o
  -6  10   8       21.32       19.12      3.88 o
  -5  10   8      167.82      165.09      5.38 o
  -4  10   8        6.94        3.21      3.44 o
  -3  10   8       50.48       52.44      4.61 o
  -2  10   8      685.83      672.46      8.74 o
  -1  10   8       64.17       58.89      3.82 o
   0  10   8       28.59       26.88      2.18 o
   1  10   8      177.05      179.70      4.91 o
   2  10   8     1471.22     1447.94     11.95 o
   3  10   8      391.48      370.67      8.10 o
   4  10   8       66.95       86.06      5.38 o
   5  10   8       72.28       74.89      5.55 o
   6  10   8       41.61       43.31      6.97 o
   7  10   8      164.08      164.49      9.03 o
  -6  11   8        7.50       16.40      5.08 o
  -5  11   8        0.79        2.83      4.75 o
  -4  11   8      136.73      155.65      6.51 o
  -3  11   8      217.07      221.91      6.16 o
  -2  11   8        0.69        0.65      4.34 o
  -1  11   8      634.64      670.25      8.95 o
   0  11   8      754.27      827.90     13.15 o
   1  11   8       44.98       53.15      5.04 o
   2  11   8      135.05      118.25      6.24 o
   3  11   8       19.51       10.08      5.89 o
   4  11   8        0.24       -0.70      7.41 o
   5  11   8       11.51        5.63      5.87 o
  -4  12   8        6.88        4.05      5.09 o
  -3  12   8       36.69       51.65      5.36 o
  -2  12   8      102.25      102.35      6.14 o
  -1  12   8       80.20       77.23      6.08 o
   0  12   8       51.39       50.09      6.37 o
   1  12   8       23.26       21.46      5.90 o
   2  12   8        4.95        6.42      6.06 o
   3  12   8       16.11       13.70      7.29 o
 -12   1   9       41.78       42.44      6.82 o
 -11   1   9       48.38       44.12      6.66 o
 -10   1   9       24.26       23.21      3.28 o
  -9   1   9       61.74       67.09      3.00 o
  -8   1   9     1641.53     1625.07      8.68 o
  -7   1   9      889.45      876.54      9.21 o
  -6   1   9      458.44      426.99      4.43 o
  -5   1   9     1645.46     1565.31     92.54 o
  -4   1   9      696.51      641.40     33.20 o
  -3   1   9       32.48       39.25      1.36 o
  -2   1   9      423.20      409.68      2.79 o
  -1   1   9     3346.03     3514.46      8.99 o
   0   1   9       33.05       34.33      1.27 o
   1   1   9      178.51      214.25      1.97 o
   2   1   9       43.61       39.81      1.92 o
   3   1   9     6511.82     6290.86     15.98 o
   4   1   9     1839.93     1785.46      6.52 o
   5   1   9      181.55      171.97      2.68 o
   6   1   9      470.80      443.61      4.78 o
   7   1   9        0.20        3.19      2.49 o
   8   1   9      150.78      145.98      4.13 o
   9   1   9       13.65       13.65      4.63 o
  10   1   9       50.00       50.84      7.20 o
  11   1   9       33.62       33.07      8.26 o
 -12   2   9      130.36      142.69      7.84 o
 -11   2   9      178.86      178.46      7.77 o
 -10   2   9      111.40      127.13      4.32 o
  -9   2   9       93.39       88.70      3.50 o
  -8   2   9        7.44        6.00      2.45 o
  -7   2   9      176.14      190.36      3.46 o
  -6   2   9      112.86       85.58      1.81 o
  -5   2   9        0.01        1.70      1.19 o
  -4   2   9       10.19       11.64      1.07 o
  -3   2   9     4494.71     4592.74      9.43 o
  -2   2   9      962.80      905.80     20.30 o
  -1   2   9     6613.04     6710.48     16.76 o
   0   2   9      179.83      248.63      2.28 o
   1   2   9     4562.23     4856.43     80.17 o
   2   2   9      630.01      636.45      4.55 o
   3   2   9        2.83        4.05      1.08 o
   4   2   9     2078.31     2047.39      6.78 o
   5   2   9     3184.42     3150.38     12.69 o
   6   2   9     3411.28     3307.81     11.78 o
   7   2   9     1411.87     1336.43      8.47 o
   8   2   9        1.80        4.59      2.78 o
   9   2   9      306.11      290.47      8.82 o
  10   2   9       95.57       88.81      8.28 o
  11   2   9       15.73        9.38      7.50 o
 -12   3   9       23.64       25.82      6.86 o
 -11   3   9      125.67      113.89      7.48 o
 -10   3   9        3.16        5.71      3.90 o
  -9   3   9       50.66       52.67      2.43 o
  -8   3   9     1364.87     1415.08      9.68 o
  -7   3   9        5.15        3.62      2.33 o
  -6   3   9     1041.88      999.04      6.03 o
  -5   3   9       75.33       79.74      2.14 o
  -4   3   9       12.87       10.96      1.34 o
  -3   3   9      200.27      208.60      2.15 o
  -2   3   9      237.23      211.33      2.56 o
  -1   3   9       94.47      106.13      1.82 o
   0   3   9     2032.12     1996.59      7.41 o
   1   3   9     1865.75     1928.60      5.75 o
   2   3   9     2294.57     2338.93      7.27 o
   3   3   9     2558.32     2337.74      7.49 o
   4   3   9       28.48       25.04      1.69 o
   5   3   9      228.98      246.45      2.55 o
   6   3   9     1013.42     1002.86      6.15 o
   7   3   9       26.49       23.09      2.08 o
   8   3   9      163.07      154.59      4.26 o
   9   3   9      222.71      238.70      9.59 o
  10   3   9      262.53      255.11     10.49 o
  11   3   9      561.10      537.98     14.56 o
 -12   4   9       35.93       43.51      7.01 o
 -11   4   9        0.38        4.34      6.06 o
 -10   4   9      285.49      300.55      6.72 o
  -9   4   9      249.00      249.10      5.67 o
  -8   4   9      141.05      134.32      4.85 o
  -7   4   9       10.48        7.98      2.13 o
  -6   4   9     1136.71     1123.77      7.14 o
  -5   4   9     2214.70     2219.54      8.53 o
  -4   4   9     1643.17     1603.01      6.33 o
  -3   4   9     3232.98     3345.23     11.69 o
  -2   4   9      109.97      105.27      1.94 o
  -1   4   9     3749.78     3616.04      8.57 o
   0   4   9       40.80       30.70      1.32 o
   1   4   9     2968.70     2799.37     37.89 o
   2   4   9      849.89      811.11     24.69 o
   3   4   9      111.49      121.73      2.23 o
   4   4   9        9.48        6.64      1.82 o
   5   4   9     1319.08     1278.36      8.84 o
   6   4   9      777.32      752.18      5.87 o
   7   4   9       79.41       90.16      2.80 o
   8   4   9     1312.53     1297.53     12.73 o
   9   4   9       75.34       80.64      6.02 o
  10   4   9      382.90      415.00     12.40 o
  11   4   9        2.58        2.88      7.12 o
 -11   5   9        6.80        6.76      6.43 o
 -10   5   9      270.99      317.96      7.69 o
  -9   5   9      359.60      353.79      6.34 o
  -8   5   9        1.56        2.27      2.40 o
  -7   5   9      485.85      466.43      5.92 o
  -6   5   9      271.80      274.01      4.16 o
  -5   5   9      401.14      402.19      4.00 o
  -4   5   9      129.64      113.66      2.55 o
  -3   5   9      354.78      330.55      3.59 o
  -2   5   9        3.90        6.24      1.58 o
  -1   5   9     2147.65     2151.25      6.93 o
   0   5   9      303.92      340.33      2.84 o
   1   5   9     4491.59     4470.96     13.51 o
   2   5   9      624.60      657.63      4.29 o
   3   5   9      197.13      209.03      2.77 o
   4   5   9      662.49      612.93      4.85 o
   5   5   9     1358.28     1367.61      9.36 o
   6   5   9      385.41      405.31      5.17 o
   7   5   9       49.75       41.67      3.14 o
   8   5   9      365.46      382.09      6.90 o
   9   5   9        4.42        3.10      4.60 o
  10   5   9       21.05       17.97      7.17 o
 -11   6   9        3.98       -0.66      8.14 o
 -10   6   9      263.17      255.28      9.52 o
  -9   6   9      182.32      152.59      5.16 o
  -8   6   9      238.77      218.10      4.69 o
  -7   6   9        1.00        4.97      2.63 o
  -6   6   9     2650.00     2573.31     11.48 o
  -5   6   9     1234.46     1215.80      7.11 o
  -4   6   9        4.35        1.78      1.97 o
  -3   6   9      231.12      235.87      3.65 o
  -2   6   9      150.24      143.05      2.84 o
  -1   6   9      828.89      862.82      4.79 o
   0   6   9        4.17        3.95      1.51 o
   1   6   9      105.61       87.97      2.43 o
   2   6   9     1416.72     1391.08      6.33 o
   3   6   9      100.56       88.16      2.66 o
   4   6   9      711.41      687.40      6.12 o
   5   6   9     1434.93     1400.78      8.51 o
   6   6   9       73.55       61.22      3.01 o
   7   6   9       12.51       11.04      3.03 o
   8   6   9       31.33       21.16      4.24 o
   9   6   9        5.62        0.95      4.96 o
  10   6   9        1.28        5.98      6.37 o
 -10   7   9       47.94       70.87      8.20 o
  -9   7   9        2.87        3.67      4.61 o
  -8   7   9      146.80      129.78      5.38 o
  -7   7   9      328.30      327.07      6.57 o
  -6   7   9       12.61        7.25      2.43 o
  -5   7   9      140.24      139.11      3.48 o
  -4   7   9      556.58      545.47      5.57 o
  -3   7   9      334.37      309.26      4.26 o
  -2   7   9     3040.58     3147.00     10.35 o
  -1   7   9      587.06      625.75      4.61 o
   0   7   9     1031.21     1010.95      5.20 o
   1   7   9     2167.53     2149.03      8.38 o
   2   7   9       63.68       61.79      2.68 o
   3   7   9     1353.45     1348.19      7.92 o
   4   7   9       92.74       97.76      3.45 o
   5   7   9       87.18       88.96      3.47 o
   6   7   9      283.89      338.20      5.39 o
   7   7   9       37.23       34.05      4.05 o
   8   7   9       55.72       54.22      4.97 o
   9   7   9      568.50      582.45      9.76 o
  -9   8   9       15.85       11.54      4.96 o
  -8   8   9        0.05        3.73      4.25 o
  -7   8   9       64.29       53.92      4.62 o
  -6   8   9      435.94      432.44      8.61 o
  -5   8   9      101.95      100.71      4.14 o
  -4   8   9        4.85       -0.08      3.61 o
  -3   8   9      307.93      289.88      4.81 o
  -2   8   9       83.18       82.58      3.09 o
  -1   8   9       68.75       57.46      1.92 o
   0   8   9        7.40        8.40      1.27 o
   1   8   9       14.57       13.18      1.89 o
   2   8   9        6.13        3.22      2.09 o
   3   8   9      600.04      617.87      6.06 o
   4   8   9        3.34        2.39      1.95 o
   5   8   9        7.56        5.58      3.16 o
   6   8   9      215.77      206.86      6.20 o
   7   8   9     1601.07     1569.32     15.00 o
   8   8   9      116.93      108.47      6.21 o
  -8   9   9       24.07       16.35      4.57 o
  -7   9   9       54.99       42.83      4.57 o
  -6   9   9        0.03        0.31      3.96 o
  -5   9   9       34.45       44.08      4.26 o
  -4   9   9        4.38       13.01      3.58 o
  -3   9   9      274.39      279.33      4.97 o
  -2   9   9      198.69      195.81      4.89 o
  -1   9   9       14.48       15.86      2.82 o
   0   9   9        0.08       -0.03      2.36 o
   1   9   9      531.23      577.62      6.64 o
   2   9   9      849.10      840.10      8.26 o
   3   9   9      754.71      784.56      7.91 o
   4   9   9       24.57       40.90      4.44 o
   5   9   9        4.35        1.97      4.03 o
   6   9   9      126.41      111.41      5.75 o
   7   9   9      229.54      242.32      7.69 o
  -7  10   9       58.83       68.93      5.45 o
  -6  10   9      186.12      188.71      6.43 o
  -5  10   9        3.69        5.59      4.36 o
  -4  10   9       21.11       23.60      4.55 o
  -3  10   9      380.01      323.54      6.93 o
  -2  10   9      575.79      561.03      8.60 o
  -1  10   9        2.14        3.68      3.97 o
   0  10   9        0.05       -0.44      4.40 o
   1  10   9      264.62      236.21      5.13 o
   2  10   9      135.61      135.68      5.30 o
   3  10   9      565.08      588.21      9.78 o
   4  10   9      286.64      289.00      7.48 o
   5  10   9       62.46       60.27      5.85 o
   6  10   9       15.69       16.85      6.25 o
  -6  11   9       11.86       17.16      4.92 o
  -5  11   9        9.87        0.99      5.04 o
  -4  11   9      231.19      240.40      7.63 o
  -3  11   9        3.58        3.25      4.28 o
  -2  11   9        3.91        6.77      4.33 o
  -1  11   9        2.42        5.14      4.21 o
   0  11   9      133.34      119.16      5.82 o
   1  11   9       32.14       35.36      5.05 o
   2  11   9       16.88       17.46      4.77 o
   3  11   9        1.21       -0.65      6.50 o
   4  11   9       61.73       65.64      8.65 o
   5  11   9      282.20      282.67     10.44 o
  -3  12   9        0.42        1.41      4.93 o
  -2  12   9       21.53       22.40      5.14 o
  -1  12   9       35.02       46.49      5.64 o
   0  12   9       58.86       51.51      6.50 o
   1  12   9       42.86       43.05      6.11 o
   2  12   9       18.25       27.63      7.23 o
 -12   0  10        0.01        5.12      7.89 o
 -11   0  10      275.03      285.65     12.11 o
 -10   0  10       57.25       51.29      6.17 o
  -9   0  10      140.20      138.53      4.35 o
  -8   0  10       39.54       38.50      2.16 o
  -7   0  10      293.55      292.40      8.25 o
  -6   0  10     2243.20     2361.54     15.00 o
  -5   0  10     6919.65     6916.62     40.10 o
  -4   0  10       71.87       39.09      2.61 o
  -3   0  10       33.10       44.76      3.03 o
  -2   0  10     8840.82     8849.90     18.68 o
  -1   0  10     7359.09     7609.10     42.69 o
   0   0  10    14832.24    15398.45     34.26 o
   1   0  10     4261.34     4694.52     24.99 o
   2   0  10      323.10      238.84      5.27 o
   3   0  10     1285.71     1330.44      8.44 o
   4   0  10       31.34       38.57      1.77 o
   5   0  10      950.98      949.00      7.43 o
   6   0  10     6672.62     6685.76     36.60 o
   7   0  10     5068.62     4978.47     34.51 o
   8   0  10      700.35      647.33     10.71 o
   9   0  10     1322.22     1366.70     24.71 o
  10   0  10       24.41       29.20      9.48 o
  11   0  10      504.16      532.22     18.81 o
 -12   1  10       51.63       63.93      6.75 o
 -11   1  10       52.85       60.11      6.64 o
 -10   1  10        0.10       -0.49      4.88 o
  -9   1  10        6.28        7.07      1.79 o
  -8   1  10        1.37        1.09      1.24 o
  -7   1  10      474.13      466.19      9.35 o
  -6   1  10       16.19       20.53      2.85 o
  -5   1  10     1624.43     1728.69      7.50 o
  -4   1  10      254.66      238.61      8.36 o
  -3   1  10     6171.96     6005.70     18.27 o
  -2   1  10       14.46       14.38      1.18 o
  -1   1  10      298.82      292.65      2.63 o
   0   1  10       43.99       29.81      1.31 o
   1   1  10     1252.96     1401.35      4.75 o
   2   1  10     3477.71     3656.50     22.77 o
   3   1  10     1886.26     1960.92      8.77 o
   4   1  10     1001.12      919.82      7.89 o
   5   1  10     1676.15     1544.87      6.71 o
   6   1  10     3769.39     3783.47     15.84 o
   7   1  10      815.52      857.24      6.92 o
   8   1  10      158.28      152.41      4.18 o
   9   1  10       23.73       20.69      5.06 o
  10   1  10      124.41      115.29      8.04 o
  11   1  10       26.27       18.92      7.24 o
 -12   2  10        0.00        2.96      6.23 o
 -11   2  10      243.80      255.50      9.63 o
 -10   2  10      136.43      150.50      7.09 o
  -9   2  10      198.66      192.36      4.49 o
  -8   2  10       48.31       39.56      2.35 o
  -7   2  10      222.90      221.24      3.19 o
  -6   2  10        6.86        5.68      1.56 o
  -5   2  10      114.04      101.62      2.09 o
  -4   2  10       41.12       36.55      1.73 o
  -3   2  10      643.82      685.03     18.76 o
  -2   2  10      665.80      634.37     16.30 o
  -1   2  10      993.83     1237.91      4.98 o
   0   2  10      304.01      276.91      2.53 o
   1   2  10     2351.73     2578.31      7.07 o
   2   2  10     1164.65     1066.32      5.28 o
   3   2  10      770.99      809.03      5.14 o
   4   2  10     1669.23     1685.75      7.87 o
   5   2  10     4232.53     4241.81     25.85 o
   6   2  10      163.97      152.97      3.26 o
   7   2  10        0.29        2.30      2.09 o
   8   2  10       82.98       97.04      4.07 o
   9   2  10        3.16       11.16      6.21 o
  10   2  10        5.65        7.42      6.43 o
  11   2  10      207.30      217.14     10.16 o
 -12   3  10       20.44       22.55      6.91 o
 -11   3  10       26.67       36.23      6.66 o
 -10   3  10       23.87       28.31      5.67 o
  -9   3  10      134.48      128.04      4.08 o
  -8   3  10      127.54      122.46      3.10 o
  -7   3  10     1618.77     1583.27     25.14 o
  -6   3  10      774.26      723.25      5.69 o
  -5   3  10      287.94      298.38      3.08 o
  -4   3  10      774.12      744.23      3.89 o
  -3   3  10     2104.02     1976.10      6.99 o
  -2   3  10        1.69        2.57      1.28 o
  -1   3  10      299.70      348.80      2.88 o
   0   3  10       10.80       16.35      1.21 o
   1   3  10     1818.78     1732.00      6.69 o
   2   3  10     1940.57     2034.50      7.65 o
   3   3  10      108.00       92.85      2.24 o
   4   3  10      816.35      782.05      5.12 o
   5   3  10     2897.91     2885.93      9.91 o
   6   3  10      393.36      406.23      4.05 o
   7   3  10       42.12       39.20      2.03 o
   8   3  10      208.11      227.85      6.82 o
   9   3  10       75.62       67.41      6.62 o
  10   3  10        0.75        4.56      6.32 o
  11   3  10      453.55      445.91     12.72 o
 -11   4  10       21.93       25.80      6.44 o
 -10   4  10       87.19       89.28      6.52 o
  -9   4  10        0.06        2.82      3.15 o
  -8   4  10        1.57        3.11      2.50 o
  -7   4  10        9.55        5.85      2.13 o
  -6   4  10     1138.44     1128.34      6.81 o
  -5   4  10     1281.45     1230.60      6.10 o
  -4   4  10      103.02      108.85      2.21 o
  -3   4  10        0.87        2.49      1.40 o
  -2   4  10      503.39      502.60      3.64 o
  -1   4  10       32.62       26.93      1.48 o
   0   4  10        4.74        9.44      1.31 o
   1   4  10     3424.72     3442.74      8.48 o
   2   4  10      106.92       83.95      2.08 o
   3   4  10      636.53      628.86      4.33 o
   4   4  10       14.90        9.16      1.96 o
   5   4  10        6.67        6.77      2.34 o
   6   4  10     1008.93      989.09     11.27 o
   7   4  10      206.97      181.68      2.50 o
   8   4  10      428.16      433.61      7.46 o
   9   4  10        1.93        1.64      5.12 o
  10   4  10       37.38       39.70      7.02 o
 -11   5  10      239.88      242.59      9.66 o
 -10   5  10       76.11       79.48      6.20 o
  -9   5  10       98.96       91.29      4.71 o
  -8   5  10      458.25      458.42      5.38 o
  -7   5  10       25.17       29.66      2.69 o
  -6   5  10      262.70      249.50      4.09 o
  -5   5  10      342.47      348.18      3.93 o
  -4   5  10      253.14      217.02      2.90 o
  -3   5  10     1142.21     1158.66      5.96 o
  -2   5  10     2976.22     2960.28     10.59 o
  -1   5  10      523.74      583.19      3.92 o
   0   5  10     3014.24     3083.52      8.29 o
   1   5  10      238.06      272.58      3.08 o
   2   5  10      418.26      386.24      4.00 o
   3   5  10       55.89       62.94      2.54 o
   4   5  10       42.53       51.21      2.87 o
   5   5  10      153.19      154.52      3.82 o
   6   5  10      855.37      820.15      7.23 o
   7   5  10       23.98       21.86      2.90 o
   8   5  10        4.57        7.50      3.96 o
   9   5  10        2.04        3.15      5.35 o
  10   5  10       66.34       50.23      8.24 o
 -10   6  10       23.30       33.41      7.20 o
  -9   6  10       49.39       47.39      4.45 o
  -8   6  10       62.01       73.22      3.69 o
  -7   6  10      219.56      201.65      4.65 o
  -6   6  10     1163.08     1149.93      7.39 o
  -5   6  10      420.99      380.30      4.53 o
  -4   6  10      318.68      289.69      4.04 o
  -3   6  10      836.21      836.72      5.75 o
  -2   6  10     1086.20     1086.97      5.86 o
  -1   6  10       48.97       39.38      2.01 o
   0   6  10        0.22       -0.17      1.73 o
   1   6  10     2951.42     2983.34     12.69 o
   2   6  10       46.51       41.14      2.27 o
   3   6  10      636.59      602.11      5.29 o
   4   6  10      859.10      827.19      6.42 o
   5   6  10       19.57       16.55      2.18 o
   6   6  10       47.07       50.35      2.82 o
   7   6  10       21.59       28.82      4.09 o
   8   6  10      113.02      101.55      5.26 o
   9   6  10        1.27       -0.04      4.77 o
 -10   7  10       52.54       47.60      7.95 o
  -9   7  10       67.78       50.29      5.84 o
  -8   7  10        0.37        1.53      4.07 o
  -7   7  10      668.47      688.82      9.25 o
  -6   7  10      304.66      283.11      4.79 o
  -5   7  10       42.60       51.53      3.05 o
  -4   7  10      501.94      484.93      5.38 o
  -3   7  10      234.82      244.67      4.19 o
  -2   7  10      207.64      201.43      3.66 o
  -1   7  10      437.46      447.57      4.40 o
   0   7  10      180.89      167.97      2.83 o
   1   7  10       60.34       54.69      1.94 o
   2   7  10      196.78      194.23      3.69 o
   3   7  10     1509.80     1525.46      8.57 o
   4   7  10      331.19      324.21      5.11 o
   5   7  10      229.80      207.72      4.20 o
   6   7  10      122.91      119.53      5.25 o
   7   7  10       46.39       52.66      4.68 o
   8   7  10      109.82      105.09      5.64 o
   9   7  10        2.27       -0.49      4.89 o
  -9   8  10      180.85      169.03      8.68 o
  -8   8  10      279.68      237.16      6.68 o
  -7   8  10       66.23       82.77      5.10 o
  -6   8  10       59.53       63.33      4.77 o
  -5   8  10      233.92      231.49      6.01 o
  -4   8  10      874.54      805.75     10.25 o
  -3   8  10       79.04       76.15      3.53 o
  -2   8  10      646.32      691.50      6.66 o
  -1   8  10      532.33      573.34      4.50 o
   0   8  10      463.06      459.70      4.01 o
   1   8  10      730.09      707.44      5.93 o
   2   8  10      606.14      596.84      5.36 o
   3   8  10      623.86      628.74      6.26 o
   4   8  10       65.71       61.55      2.84 o
   5   8  10        3.55        4.52      3.96 o
   6   8  10       43.07       40.16      4.65 o
   7   8  10      267.09      262.86      7.15 o
   8   8  10      207.52      198.83      6.99 o
  -8   9  10       15.19       21.55      5.30 o
  -7   9  10        1.95        5.40      4.04 o
  -6   9  10        0.96       -0.41      4.08 o
  -5   9  10       36.55       42.43      4.30 o
  -4   9  10        2.63        0.06      3.56 o
  -3   9  10       11.26       10.46      3.34 o
  -2   9  10      476.14      444.48      5.22 o
  -1   9  10       61.12       52.34      2.30 o
   0   9  10       55.78       56.82      3.19 o
   1   9  10      232.90      255.45      4.99 o
   2   9  10       86.27       82.73      2.91 o
   3   9  10       19.82       19.84      3.45 o
   4   9  10       43.57       37.90      4.35 o
   5   9  10        0.21        1.23      4.71 o
   6   9  10       38.82       40.66      5.17 o
   7   9  10      180.02      196.83      6.85 o
  -7  10  10       29.82       37.78      5.27 o
  -6  10  10        0.85       -0.45      4.54 o
  -5  10  10       54.56       61.50      5.08 o
  -4  10  10       17.30       13.59      4.50 o
  -3  10  10       30.05       17.76      4.53 o
  -2  10  10        4.85        6.51      4.26 o
  -1  10  10       28.95       29.52      4.39 o
   0  10  10       29.73       33.01      4.64 o
   1  10  10       40.37       37.32      3.68 o
   2  10  10        0.36        0.23      3.84 o
   3  10  10       36.05       34.29      5.00 o
   4  10  10      322.08      326.85      8.28 o
   5  10  10      431.57      446.96      9.58 o
   6  10  10        0.25        3.02      5.95 o
  -5  11  10        9.35        5.98      5.12 o
  -4  11  10      313.55      354.17      8.09 o
  -3  11  10        0.35        2.93      4.63 o
  -2  11  10       59.17       54.94      4.68 o
  -1  11  10      347.93      363.55      7.60 o
   0  11  10        2.42       -0.15      4.74 o
   1  11  10      126.64      135.30      6.38 o
   2  11  10      249.99      267.81      8.71 o
   3  11  10      122.71      126.30      8.54 o
   4  11  10       27.75       31.73      7.26 o
  -2  12  10        0.15        0.99      4.99 o
  -1  12  10       42.25       33.41      5.40 o
   0  12  10      139.41      139.10      7.35 o
   1  12  10      114.61      121.73      8.52 o
 -12   1  11      156.06      158.35      7.97 o
 -11   1  11        0.46        1.61      5.58 o
 -10   1  11      147.11      138.36      6.86 o
  -9   1  11        0.12        1.01      2.09 o
  -8   1  11       71.94       79.19      4.42 o
  -7   1  11        2.26        1.40      3.37 o
  -6   1  11        1.52        1.75      1.83 o
  -5   1  11        9.42       10.46      1.92 o
  -4   1  11      604.29      626.77      4.37 o
  -3   1  11     2518.99     2498.66     23.70 o
  -2   1  11     1177.20     1072.03     31.21 o
  -1   1  11      116.66       91.50      3.67 o
   0   1  11      895.85      889.10      4.14 o
   1   1  11       19.30       23.23      1.51 o
   2   1  11     2337.99     2243.03      9.18 o
   3   1  11      264.60      261.02      3.35 o
   4   1  11     1289.79     1263.93      8.31 o
   5   1  11      264.15      253.93      2.89 o
   6   1  11       98.60      102.56      2.72 o
   7   1  11      322.42      293.79      5.01 o
   8   1  11      736.56      698.13      9.88 o
   9   1  11      205.99      194.30      8.37 o
  10   1  11      308.11      275.42     13.93 o
  11   1  11      178.63      193.15      9.94 o
 -12   2  11        4.02        9.35      6.55 o
 -11   2  11      197.20      208.95      8.46 o
 -10   2  11        3.79        5.92      5.63 o
  -9   2  11       16.55       12.10      2.83 o
  -8   2  11      423.08      410.32      6.40 o
  -7   2  11      385.11      395.56      6.99 o
  -6   2  11       74.79       77.02      2.30 o
  -5   2  11       95.85       92.20      2.29 o
  -4   2  11      894.45      908.40      5.32 o
  -3   2  11      342.22      345.93      7.55 o
  -2   2  11    10802.33    10709.55     55.87 o
  -1   2  11       70.41       63.67      3.26 o
   0   2  11     3453.17     3375.28      8.77 o
   1   2  11      396.12      369.86      2.54 o
   2   2  11      589.20      592.95      4.50 o
   3   2  11        9.86       14.76      1.56 o
   4   2  11     2677.06     2613.12      9.57 o
   5   2  11     1301.33     1274.07      8.61 o
   6   2  11      734.79      670.66      5.21 o
   7   2  11        1.58        3.04      2.02 o
   8   2  11       22.15       24.76      4.76 o
   9   2  11     1271.62     1277.95     17.35 o
  10   2  11       19.26       15.90      6.72 o
 -11   3  11       14.95       14.53      6.45 o
 -10   3  11       84.88       83.15      6.42 o
  -9   3  11      129.26      119.07      4.55 o
  -8   3  11       44.08       47.48      2.52 o
  -7   3  11      372.26      367.43      4.02 o
  -6   3  11     1011.71      992.30      6.25 o
  -5   3  11      785.27      767.06      4.78 o
  -4   3  11       51.41       42.93      1.56 o
  -3   3  11     1348.17     1274.10      5.47 o
  -2   3  11      447.44      383.55      3.62 o
  -1   3  11      937.91      939.58      4.63 o
   0   3  11       85.87       99.40      1.85 o
   1   3  11      236.22      231.14      2.48 o
   2   3  11      250.78      229.45      2.92 o
   3   3  11      347.68      355.24      3.33 o
   4   3  11     1812.30     1770.14      8.34 o
   5   3  11     2430.71     2293.60     19.53 o
   6   3  11     1662.61     1597.77     13.13 o
   7   3  11       14.79       10.38      1.48 o
   8   3  11      115.15      110.60      8.11 o
   9   3  11        1.47       -0.57      5.75 o
  10   3  11       12.90       14.30      6.59 o
 -11   4  11       42.26       33.76      6.63 o
 -10   4  11       12.93        8.87      5.69 o
  -9   4  11        3.10        3.86      5.30 o
  -8   4  11       22.32       18.72      2.85 o
  -7   4  11       16.93       14.97      2.47 o
  -6   4  11       90.05       86.26      2.78 o
  -5   4  11       24.91       22.78      1.76 o
  -4   4  11      105.46       97.06      2.18 o
  -3   4  11       70.89       61.89      1.86 o
  -2   4  11       31.66       34.33      1.77 o
  -1   4  11      406.55      418.25      3.37 o
   0   4  11      249.03      218.59      2.55 o
   1   4  11       59.21       55.52      1.63 o
   2   4  11      785.89      833.87      4.99 o
   3   4  11        6.36        4.20      1.78 o
   4   4  11      102.74       92.95      2.95 o
   5   4  11      947.55      910.29      9.56 o
   6   4  11      203.06      185.77      3.72 o
   7   4  11        4.50        6.18      3.87 o
   8   4  11      883.92      923.60     12.69 o
   9   4  11       13.00       12.14      5.23 o
  10   4  11      234.79      246.59      9.63 o
 -11   5  11       15.43        6.05      7.01 o
 -10   5  11       12.01        9.27      5.57 o
  -9   5  11       72.61       74.97      6.32 o
  -8   5  11       38.97       37.33      2.90 o
  -7   5  11       39.00       44.32      2.83 o
  -6   5  11      360.78      350.66      4.66 o
  -5   5  11        0.04       -0.22      2.19 o
  -4   5  11     2537.14     2616.13     17.77 o
  -3   5  11      792.58      808.54      5.53 o
  -2   5  11      553.45      560.96      4.23 o
  -1   5  11     3134.71     3055.49     10.50 o
   0   5  11     5424.14     5482.88     16.03 o
   1   5  11       88.88       81.75      2.23 o
   2   5  11        1.14        3.77      2.09 o
   3   5  11      943.80      908.41      6.15 o
   4   5  11      265.92      257.68      4.18 o
   5   5  11        3.08        2.28      2.50 o
   6   5  11     1663.35     1667.70     10.96 o
   7   5  11      793.43      803.09     12.18 o
   8   5  11        5.42       10.17      3.79 o
   9   5  11      161.26      150.22      6.61 o
  10   5  11      175.70      197.53      9.66 o
 -10   6  11      164.75      162.13      8.82 o
  -9   6  11      143.28      121.77      9.37 o
  -8   6  11     1116.79     1140.14      9.64 o
  -7   6  11      146.00      143.43      4.58 o
  -6   6  11       16.29       11.28      2.58 o
  -5   6  11      347.40      353.86      4.77 o
  -4   6  11     1269.47     1313.08      8.44 o
  -3   6  11       11.17        9.35      2.34 o
  -2   6  11     1954.96     1842.60      8.22 o
  -1   6  11       79.29       88.11      2.46 o
   0   6  11      815.16      818.98      5.29 o
   1   6  11     3564.40     3578.10     14.19 o
   2   6  11      300.11      293.67      4.24 o
   3   6  11     1573.34     1559.34      9.41 o
   4   6  11      239.62      250.86      5.24 o
   5   6  11      224.23      219.95      4.63 o
   6   6  11     1647.87     1666.70     12.90 o
   7   6  11      202.30      194.38      5.97 o
   8   6  11      270.84      282.95      7.41 o
   9   6  11       76.71       74.49      5.98 o
 -10   7  11        0.00        1.72      7.16 o
  -9   7  11      240.65      196.33      8.20 o
  -8   7  11       49.92       35.37      4.35 o
  -7   7  11       71.33       59.00      5.07 o
  -6   7  11      304.57      293.13      4.94 o
  -5   7  11      398.10      388.31      5.57 o
  -4   7  11       30.82       22.45      2.64 o
  -3   7  11     1574.23     1594.36      9.56 o
  -2   7  11       13.40       11.93      2.55 o
  -1   7  11       28.55       20.89      2.47 o
   0   7  11        4.16        6.42      2.22 o
   1   7  11      356.50      358.87      4.69 o
   2   7  11       32.82       32.90      2.59 o
   3   7  11       23.41       26.60      2.64 o
   4   7  11     2312.38     2282.63     11.32 o
   5   7  11       19.41       25.52      3.37 o
   6   7  11      591.38      624.54     11.80 o
   7   7  11      104.22       97.34      5.19 o
   8   7  11       65.83       74.14      5.46 o
  -9   8  11        2.12        2.71      6.38 o
  -8   8  11       67.03       54.79      5.60 o
  -7   8  11      228.27      219.83      7.06 o
  -6   8  11        1.50        7.11      3.92 o
  -5   8  11      219.81      219.67      6.01 o
  -4   8  11      934.97      925.99      8.81 o
  -3   8  11      177.77      156.70      4.40 o
  -2   8  11       34.79       30.06      3.08 o
  -1   8  11        3.53        2.21      2.19 o
   0   8  11     1554.87     1521.30      8.90 o
   1   8  11      921.98      947.60      6.31 o
   2   8  11      161.57      166.08      3.82 o
   3   8  11        0.17        1.79      2.67 o
   4   8  11     1060.28     1060.39     12.55 o
   5   8  11      117.15      114.59      5.38 o
   6   8  11       36.57       25.27      4.52 o
   7   8  11       59.46       66.20      5.22 o
   8   8  11      158.30      174.84      7.73 o
  -8   9  11       21.57       34.93      6.72 o
  -7   9  11        8.05        8.53      4.18 o
  -6   9  11      251.59      285.45      6.78 o
  -5   9  11      484.08      472.34      7.83 o
  -4   9  11        0.37       -0.37      3.70 o
  -3   9  11      299.34      327.22      6.15 o
  -2   9  11      680.00      655.84      7.50 o
  -1   9  11      570.95      576.58      6.88 o
   0   9  11      207.84      169.97      3.46 o
   1   9  11      354.30      374.39      4.76 o
   2   9  11        5.07        7.91      2.81 o
   3   9  11        1.66        2.12      3.15 o
   4   9  11       33.26       37.17      4.86 o
   5   9  11       21.50       18.81      5.05 o
   6   9  11        4.35        4.30      4.68 o
   7   9  11        0.87        2.42      4.88 o
  -6  10  11       13.31        8.48      4.77 o
  -5  10  11       32.15       50.50      5.18 o
  -4  10  11      443.11      460.40      8.55 o
  -3  10  11      165.21      137.79      5.79 o
  -2  10  11        1.99        4.32      4.38 o
  -1  10  11        7.88        6.49      4.20 o
   0  10  11       38.18       47.97      5.21 o
   1  10  11       41.26       32.66      3.88 o
   2  10  11     1381.33     1379.04     15.44 o
   3  10  11       33.41       34.24      5.77 o
   4  10  11        0.33       -0.23      4.95 o
   5  10  11       26.01       33.45      5.63 o
  -5  11  11        4.59        1.70      5.46 o
  -4  11  11      189.83      203.77      6.95 o
  -3  11  11       15.51       11.37      4.66 o
  -2  11  11       80.12       94.65      5.55 o
  -1  11  11       15.00       16.17      4.71 o
   0  11  11       68.18       72.87      5.95 o
   1  11  11        0.27        1.80      5.76 o
   2  11  11        4.77       11.21      5.80 o
   3  11  11       16.60       14.89      6.42 o
 -12   0  12       82.07       81.79      9.60 o
 -11   0  12       35.52       27.23      8.40 o
 -10   0  12        0.00       -0.63      8.27 o
  -9   0  12       96.15       95.40      8.58 o
  -8   0  12       10.34        4.49      6.17 o
  -7   0  12      345.16      360.75     11.02 o
  -6   0  12      315.94      304.41      6.22 o
  -5   0  12      730.12      785.52      7.65 o
  -4   0  12     4329.67     4192.94     15.71 o
  -3   0  12    11215.97    11359.03     40.34 o
  -2   0  12     1134.16     1115.28      7.08 o
  -1   0  12     6618.50     7145.57     18.78 o
   0   0  12      847.30      864.93      5.70 o
   1   0  12       33.44       41.80      2.52 o
   2   0  12      600.20      525.91      5.20 o
   3   0  12       56.77       72.32      3.26 o
   4   0  12      495.26      483.33      7.41 o
   5   0  12      956.05      961.76     10.58 o
   6   0  12       37.92       43.15      3.88 o
   7   0  12     1240.56     1221.07     10.50 o
   8   0  12      342.09      342.48     14.35 o
   9   0  12      390.25      350.97     14.70 o
  10   0  12      102.54      105.09     12.00 o
 -12   1  12        8.41        8.97      6.49 o
 -11   1  12       11.68       11.50      5.67 o
 -10   1  12      650.43      708.35     11.65 o
  -9   1  12      108.12      105.13      6.10 o
  -8   1  12      456.94      471.59     10.01 o
  -7   1  12      362.78      348.65      7.67 o
  -6   1  12      133.64      121.72      3.65 o
  -5   1  12      276.19      278.29      3.78 o
  -4   1  12      105.99       98.06      2.42 o
  -3   1  12       17.35       21.40      1.19 o
  -2   1  12      493.46      482.73      9.02 o
  -1   1  12      872.50      875.35      4.43 o
   0   1  12     2353.34     2414.07      6.92 o
   1   1  12    12757.99    12628.46     37.23 o
   2   1  12      102.16       98.04      2.07 o
   3   1  12     5521.13     5481.41     20.89 o
   4   1  12      324.18      326.64      4.28 o
   5   1  12      264.25      282.16      3.95 o
   6   1  12      297.32      295.24      3.51 o
   7   1  12       21.76       22.92      2.34 o
   8   1  12        6.04       14.21      5.18 o
   9   1  12        0.96       -0.61      6.13 o
  10   1  12      323.51      304.63     10.80 o
 -11   2  12       47.97       49.21      6.23 o
 -10   2  12      128.71      128.81      6.83 o
  -9   2  12       21.31       20.51      5.13 o
  -8   2  12      368.14      393.54      8.48 o
  -7   2  12       94.34       99.54      5.93 o
  -6   2  12      680.32      703.10      6.91 o
  -5   2  12      459.45      499.34      4.79 o
  -4   2  12      949.38      954.90      5.15 o
  -3   2  12     2436.17     2464.10      7.86 o
  -2   2  12     1957.83     1886.24     10.59 o
  -1   2  12     1101.98      972.62     21.31 o
   0   2  12      340.92      345.10      4.00 o
   1   2  12        4.84        5.41      0.80 o
   2   2  12      475.93      491.63      3.86 o
   3   2  12      792.66      800.33      5.02 o
   4   2  12      651.01      675.25      5.33 o
   5   2  12     2785.82     2754.21     17.69 o
   6   2  12      139.66      115.45      2.96 o
   7   2  12     1485.93     1462.32     10.89 o
   8   2  12      289.49      303.49      9.52 o
   9   2  12       28.32       27.02      6.76 o
  10   2  12      359.14      362.22     11.55 o
 -11   3  12       34.66       30.46      6.95 o
 -10   3  12      102.66      106.03      6.88 o
  -9   3  12       87.91       86.64      6.23 o
  -8   3  12        7.04        2.07      4.53 o
  -7   3  12       59.87       55.35      2.65 o
  -6   3  12       25.85       25.39      2.26 o
  -5   3  12      695.10      684.43      5.26 o
  -4   3  12      559.15      570.38      3.95 o
  -3   3  12      757.03      792.34      4.24 o
  -2   3  12        0.15        0.63      1.53 o
  -1   3  12      656.86      655.88      4.04 o
   0   3  12     1724.12     1772.96      6.03 o
   1   3  12      824.99      774.46      4.21 o
   2   3  12     1573.56     1565.31      6.41 o
   3   3  12     1304.44     1264.57      9.06 o
   4   3  12      423.60      375.57      4.62 o
   5   3  12       35.88       23.50      2.37 o
   6   3  12        9.42        7.37      1.66 o
   7   3  12        4.04        0.11      3.32 o
   8   3  12      132.89      131.10      7.85 o
   9   3  12      474.07      477.08     11.99 o
  10   3  12       52.52       66.60      8.02 o
 -11   4  12      318.05      295.40     10.17 o
 -10   4  12        0.40       -0.60      5.95 o
  -9   4  12        0.22        2.19      5.45 o
  -8   4  12      159.00      143.53      6.40 o
  -7   4  12      107.15      109.47      3.11 o
  -6   4  12      117.73      118.79      2.91 o
  -5   4  12       11.95       12.17      1.94 o
  -4   4  12       22.52       24.83      1.93 o
  -3   4  12     1266.44     1271.36      6.13 o
  -2   4  12      141.91      124.50      2.51 o
  -1   4  12     2025.13     1969.49      7.07 o
   0   4  12      654.17      641.57      4.25 o
   1   4  12      706.88      711.73      4.97 o
   2   4  12       10.68        9.37      1.93 o
   3   4  12     4458.99     4548.52     15.81 o
   4   4  12     2002.30     2049.46     10.46 o
   5   4  12     1036.33      991.36      7.39 o
   6   4  12      579.00      584.56      6.72 o
   7   4  12      139.85      125.23      5.68 o
   8   4  12       81.43       71.58      5.04 o
   9   4  12      248.36      259.44     10.02 o
  10   4  12       56.29       78.57      7.60 o
 -10   5  12        0.93        3.71      5.50 o
  -9   5  12      213.38      205.95      7.92 o
  -8   5  12      234.53      211.94      4.82 o
  -7   5  12      192.34      193.55      4.19 o
  -6   5  12      132.55      124.47      3.23 o
  -5   5  12      965.07      961.73      5.63 o
  -4   5  12     1515.39     1510.14      7.31 o
  -3   5  12       29.31       32.59      2.45 o
  -2   5  12      173.40      168.38      3.04 o
  -1   5  12      778.94      798.64      5.01 o
   0   5  12     1172.80     1198.28      6.61 o
   1   5  12       27.29       31.27      1.91 o
   2   5  12      322.81      311.30      4.17 o
   3   5  12       43.76       41.38      2.54 o
   4   5  12       72.29       69.47      3.11 o
   5   5  12       13.83       10.46      2.99 o
   6   5  12        7.56       12.19      3.10 o
   7   5  12      162.00      152.24      5.71 o
   8   5  12      337.23      324.58      8.41 o
   9   5  12     1208.04     1271.28     15.89 o
 -10   6  12       16.88       16.94      6.71 o
  -9   6  12        3.43       -0.62      6.22 o
  -8   6  12        0.30        7.63      4.06 o
  -7   6  12       48.49       55.37      4.65 o
  -6   6  12      495.43      477.45      5.57 o
  -5   6  12       11.92        2.99      1.97 o
  -4   6  12      124.70      132.44      3.33 o
  -3   6  12        1.36       -0.24      2.38 o
  -2   6  12        6.97        7.02      2.20 o
  -1   6  12      234.10      227.00      3.58 o
   0   6  12     1288.22     1288.23      7.43 o
   1   6  12      268.96      302.48      4.02 o
   2   6  12      598.22      567.61      6.61 o
   3   6  12     1103.08     1104.08      8.58 o
   4   6  12      227.16      220.82      4.74 o
   5   6  12      231.13      217.26      5.10 o
   6   6  12     1257.99     1247.04     11.87 o
   7   6  12       51.04       53.33      4.56 o
   8   6  12      257.45      265.34      8.22 o
   9   6  12        0.27        5.08      6.60 o
  -9   7  12      367.92      369.72     10.27 o
  -8   7  12      268.23      249.66      8.19 o
  -7   7  12        0.25        2.26      4.30 o
  -6   7  12        3.82        0.06      3.35 o
  -5   7  12      210.32      201.32      4.38 o
  -4   7  12        0.90       -0.26      2.56 o
  -3   7  12       27.64       24.89      2.72 o
  -2   7  12      484.60      506.52      5.72 o
  -1   7  12     1779.36     1823.88      9.34 o
   0   7  12      214.02      214.04      4.09 o
   1   7  12      393.43      378.74      4.19 o
   2   7  12      471.52      485.05      5.99 o
   3   7  12      143.69      127.52      4.36 o
   4   7  12       80.13       78.06      4.32 o
   5   7  12        4.39        6.31      4.00 o
   6   7  12       69.77       75.90      4.95 o
   7   7  12        1.81        3.09      4.48 o
   8   7  12       46.82       56.36      5.80 o
  -8   8  12      301.91      286.77      8.81 o
  -7   8  12       25.57       24.82      4.45 o
  -6   8  12       12.45        8.42      4.16 o
  -5   8  12      337.09      314.44      6.79 o
  -4   8  12       19.09       22.95      4.05 o
  -3   8  12      225.94      239.93      5.97 o
  -2   8  12       48.31       44.11      3.41 o
  -1   8  12        2.04        5.62      2.39 o
   0   8  12        2.72        3.80      2.47 o
   1   8  12       14.21        6.66      2.45 o
   2   8  12      869.45      835.28      6.98 o
   3   8  12      262.77      269.31      6.19 o
   4   8  12      158.01      154.22      5.78 o
   5   8  12       13.80       17.00      4.25 o
   6   8  12        7.19        8.43      4.37 o
   7   8  12      187.36      179.75      7.19 o
  -7   9  12        2.47        2.21      5.31 o
  -6   9  12      260.17      308.61      7.07 o
  -5   9  12       99.43       86.89      5.02 o
  -4   9  12       12.24       22.69      3.98 o
  -3   9  12       19.35       15.96      3.69 o
  -2   9  12      813.64      752.13      8.42 o
  -1   9  12       65.01       72.59      3.42 o
   0   9  12      100.88      106.19      3.52 o
   1   9  12       81.75       75.12      4.46 o
   2   9  12      256.07      238.70      6.76 o
   3   9  12       10.89        9.30      4.58 o
   4   9  12        6.33        4.20      4.84 o
   5   9  12       84.57       71.68      5.78 o
   6   9  12        3.18       -0.45      4.79 o
  -6  10  12       24.36       25.04      4.88 o
  -5  10  12        1.20        2.41      4.55 o
  -4  10  12       26.85       31.87      4.85 o
  -3  10  12       81.57       83.95      5.49 o
  -2  10  12       25.03       16.31      4.69 o
  -1  10  12       84.10       96.17      6.04 o
   0  10  12       31.46       45.60      5.38 o
   1  10  12      124.11      124.59      6.39 o
   2  10  12        0.08       -0.53      5.30 o
   3  10  12        2.60        1.92      5.46 o
   4  10  12      202.61      199.87      7.41 o
   5  10  12      666.34      652.90     11.25 o
  -4  11  12        3.57       12.58      5.01 o
  -3  11  12        5.63        0.80      4.77 o
  -2  11  12       13.18        9.04      4.74 o
  -1  11  12      288.87      331.27      9.63 o
   0  11  12      155.67      185.57      8.18 o
   1  11  12      146.27      150.47      7.72 o
   2  11  12       37.76       59.61      6.78 o
   3  11  12       14.31        6.92      6.95 o
 -11   1  13        8.17       11.10      5.93 o
 -10   1  13        0.96       -0.53      5.28 o
  -9   1  13        2.48        3.88      5.38 o
  -8   1  13      509.11      498.14      9.54 o
  -7   1  13       38.90       42.89      4.95 o
  -6   1  13       15.08       15.33      3.20 o
  -5   1  13     1775.21     1678.40     10.35 o
  -4   1  13      144.92      149.36      3.19 o
  -3   1  13      871.47      866.58      4.11 o
  -2   1  13      229.78      222.76      2.37 o
  -1   1  13      988.73      926.36      4.79 o
   0   1  13       38.49       38.95      1.57 o
   1   1  13       70.08       88.65      3.09 o
   2   1  13       56.46       59.42      1.78 o
   3   1  13     1660.01     1619.42     11.59 o
   4   1  13     5109.97     4959.69     51.89 o
   5   1  13      241.14      242.90      4.87 o
   6   1  13      142.69      133.93      2.47 o
   7   1  13      198.48      210.86      6.19 o
   8   1  13      146.38      142.33      8.08 o
   9   1  13       30.98       19.11      6.07 o
  10   1  13        6.42        8.91      7.38 o
 -11   2  13        4.72        4.79      5.64 o
 -10   2  13        8.17        7.17      5.73 o
  -9   2  13        0.91        0.54      5.11 o
  -8   2  13      189.57      186.32      6.97 o
  -7   2  13      917.21      865.25     14.55 o
  -6   2  13      372.90      379.58      6.20 o
  -5   2  13      331.53      345.44      4.54 o
  -4   2  13      149.49      155.55      2.83 o
  -3   2  13      126.09      127.67      2.74 o
  -2   2  13      228.12      240.25      2.74 o
  -1   2  13     1248.68     1227.58      5.34 o
   0   2  13     1768.83     1740.57      6.55 o
   1   2  13     1655.74     1591.54      7.04 o
   2   2  13      324.66      317.71      3.60 o
   3   2  13      117.80      122.18      2.89 o
   4   2  13     4292.56     4341.39     15.71 o
   5   2  13     1962.34     1893.80     14.12 o
   6   2  13       34.46       35.30      2.58 o
   7   2  13      174.96      199.26      6.33 o
   8   2  13       65.88       59.06      7.40 o
   9   2  13      375.76      344.10     10.99 o
  10   2  13       98.25      105.42      9.06 o
 -11   3  13        7.51        9.71      5.82 o
 -10   3  13        0.36        2.98      5.75 o
  -9   3  13       29.56       24.27      5.78 o
  -8   3  13       22.22       17.75      4.74 o
  -7   3  13      223.95      239.43      5.20 o
  -6   3  13      188.16      177.76      3.92 o
  -5   3  13      312.14      328.19      3.76 o
  -4   3  13       51.68       48.94      1.93 o
  -3   3  13       29.84       23.00      1.73 o
  -2   3  13     1040.29     1044.35      5.65 o
  -1   3  13      298.92      315.03      3.35 o
   0   3  13     3307.36     3355.39      8.71 o
   1   3  13      128.84      120.73      2.30 o
   2   3  13      466.79      441.78      4.98 o
   3   3  13      149.02      152.06      3.77 o
   4   3  13     3889.40     3900.17     17.64 o
   5   3  13      740.53      769.58      6.85 o
   6   3  13      274.69      284.58      5.39 o
   7   3  13        4.18        1.60      5.06 o
   8   3  13       96.64      107.80      9.11 o
   9   3  13      416.12      440.27     12.04 o
 -11   4  13      149.39      145.16      8.81 o
 -10   4  13       25.99       31.41      6.73 o
  -9   4  13       20.42       15.64      5.75 o
  -8   4  13        0.02        1.17      4.00 o
  -7   4  13        0.69        1.28      2.94 o
  -6   4  13      253.17      250.69      3.90 o
  -5   4  13      678.48      688.42      5.02 o
  -4   4  13      777.20      779.28      5.29 o
  -3   4  13       32.69       23.96      2.15 o
  -2   4  13      396.88      404.12      4.12 o
  -1   4  13     5059.45     5091.85     15.63 o
   0   4  13       49.36       52.79      2.11 o
   1   4  13     1053.37      993.88      5.95 o
   2   4  13     2061.89     2095.53      9.50 o
   3   4  13     2804.26     2739.69     11.11 o
   4   4  13        3.71        1.74      2.17 o
   5   4  13      114.28      122.45      3.31 o
   6   4  13        7.48       10.28      3.33 o
   7   4  13       64.66       47.02      4.82 o
   8   4  13     1252.82     1276.46     18.07 o
   9   4  13       73.34       50.94      8.97 o
 -10   5  13       18.48       27.31      6.15 o
  -9   5  13      291.56      336.04      9.41 o
  -8   5  13      255.54      231.27      6.93 o
  -7   5  13        2.85        8.79      3.11 o
  -6   5  13       25.35       26.07      2.25 o
  -5   5  13     1103.04     1111.06      6.74 o
  -4   5  13        0.11        1.81      2.14 o
  -3   5  13       64.28       63.66      2.78 o
  -2   5  13       44.92       36.58      2.46 o
  -1   5  13      156.06      160.54      2.96 o
   0   5  13      818.91      810.85      5.76 o
   1   5  13      599.59      566.14      4.82 o
   2   5  13     1348.02     1248.96      7.72 o
   3   5  13      305.00      288.66      4.36 o
   4   5  13      967.74      961.49      7.90 o
   5   5  13        8.98       12.68      3.01 o
   6   5  13        3.60        6.13      3.48 o
   7   5  13        0.54       -0.27      4.32 o
   8   5  13       41.08       47.87      6.67 o
   9   5  13      190.74      195.34     11.94 o
 -10   6  13        7.01       15.42      6.87 o
  -9   6  13       10.85        5.27      6.96 o
  -8   6  13       69.59       47.13      5.75 o
  -7   6  13      114.65      102.60      5.16 o
  -6   6  13      216.98      203.85      4.02 o
  -5   6  13      145.42      148.37      3.11 o
  -4   6  13      189.53      206.09      4.00 o
  -3   6  13      126.13      125.83      3.52 o
  -2   6  13     1610.34     1560.56      8.65 o
  -1   6  13       49.86       53.75      2.68 o
   0   6  13      583.98      588.45      5.42 o
   1   6  13      643.99      662.22      5.51 o
   2   6  13      709.49      685.82      6.54 o
   3   6  13        4.27        8.09      2.78 o
   4   6  13        0.12        0.19      2.98 o
   5   6  13       54.52       55.49      4.18 o
   6   6  13      564.01      554.06      8.36 o
   7   6  13      215.72      214.90      7.54 o
   8   6  13      221.64      242.89      8.79 o
  -9   7  13       10.54       19.00      7.63 o
  -8   7  13       75.18       88.84      6.18 o
  -7   7  13      349.55      320.49      8.30 o
  -6   7  13        0.02        0.68      4.00 o
  -5   7  13        7.99        7.30      3.41 o
  -4   7  13      769.60      692.22      6.56 o
  -3   7  13      961.81      951.06      7.50 o
  -2   7  13      815.13      845.38      6.86 o
  -1   7  13      207.50      206.54      4.30 o
   0   7  13      117.02      114.79      3.51 o
   1   7  13       90.85       94.61      2.74 o
   2   7  13      282.87      281.68      4.79 o
   3   7  13      429.35      449.00      6.16 o
   4   7  13      108.43      123.45      4.57 o
   5   7  13      116.61      134.28      5.53 o
   6   7  13       42.21       56.11      4.87 o
   7   7  13      275.36      294.78      8.17 o
  -8   8  13      169.68      170.95      8.24 o
  -7   8  13        0.20        1.70      4.53 o
  -6   8  13      179.64      147.79      5.68 o
  -5   8  13       32.34       33.11      4.26 o
  -4   8  13       49.04       52.08      4.49 o
  -3   8  13        0.08        3.60      3.30 o
  -2   8  13        7.77        6.23      3.23 o
  -1   8  13        1.11       -0.26      2.56 o
   0   8  13      839.50      849.29      7.48 o
   1   8  13       27.28       22.59      3.46 o
   2   8  13        5.66        4.90      3.54 o
   3   8  13      389.47      367.62      7.57 o
   4   8  13       74.21       82.46      5.16 o
   5   8  13        3.42        0.24      4.22 o
   6   8  13       14.08       10.24      4.89 o
   7   8  13        0.00        1.04      5.67 o
  -7   9  13        8.32        3.33      5.27 o
  -6   9  13      201.85      217.43      7.16 o
  -5   9  13        0.11        3.50      4.70 o
  -4   9  13      335.01      363.89      7.78 o
  -3   9  13      114.63      107.86      5.47 o
  -2   9  13       73.87       85.20      5.55 o
  -1   9  13       34.23       34.51      3.87 o
   0   9  13       32.00       42.58      4.16 o
   1   9  13      200.85      214.00      5.76 o
   2   9  13       66.73       80.08      4.66 o
   3   9  13       62.46       74.70      5.55 o
   4   9  13       51.07       52.41      5.43 o
   5   9  13        8.83        6.97      5.15 o
  -5  10  13       15.87       10.62      4.73 o
  -4  10  13       22.52       25.63      4.86 o
  -3  10  13       38.34       50.60      4.91 o
  -2  10  13        6.35        4.36      5.01 o
  -1  10  13       41.18       34.27      5.64 o
   0  10  13      398.53      384.18      9.47 o
   1  10  13       32.37       42.03      5.99 o
   2  10  13       94.78       90.92      7.33 o
   3  10  13        0.25       -0.64      6.42 o
   4  10  13       49.60       43.46      5.84 o
  -3  11  13        8.64        4.49      4.89 o
  -2  11  13      144.89      149.56      6.82 o
  -1  11  13        3.18        9.36      5.84 o
   0  11  13        0.36        5.86      6.41 o
   1  11  13       88.41       70.66      6.73 o
 -11   0  14      140.41      147.03     10.84 o
 -10   0  14       90.22       83.76      9.54 o
  -9   0  14      145.15      141.73      9.73 o
  -8   0  14      281.60      306.37     11.69 o
  -7   0  14       84.14       81.64      7.86 o
  -6   0  14      214.61      208.14      6.78 o
  -5   0  14     1575.01     1618.44     13.83 o
  -4   0  14     2316.43     2407.40     16.86 o
  -3   0  14      287.57      301.39      3.28 o
  -2   0  14     1340.28     1246.83      8.70 o
  -1   0  14      532.82      515.31      5.50 o
   0   0  14       76.45       71.43      2.53 o
   1   0  14       71.03       91.59      3.39 o
   2   0  14      704.27      697.53      9.36 o
   3   0  14     2742.32     2785.16     18.33 o
   4   0  14      584.47      574.31     11.64 o
   5   0  14      386.30      355.43     11.36 o
   6   0  14      377.11      365.19     12.04 o
   7   0  14     2686.90     2712.55     40.89 o
   8   0  14        5.52       -1.06     10.55 o
   9   0  14     1031.88     1154.27     55.36 o
 -11   1  14       10.60        5.24      6.00 o
 -10   1  14       12.38       11.64      5.74 o
  -9   1  14      132.60      132.47      6.92 o
  -8   1  14       29.11       27.06      5.42 o
  -7   1  14      241.90      248.83      5.15 o
  -6   1  14       87.81       82.64      3.80 o
  -5   1  14        0.35        3.32      2.73 o
  -4   1  14        0.04        0.57      2.50 o
  -3   1  14        8.97       11.34      1.40 o
  -2   1  14      741.87      734.89      4.60 o
  -1   1  14       46.40       45.58      2.01 o
   0   1  14      401.41      379.55      3.20 o
   1   1  14       17.11       20.79      1.83 o
   2   1  14     1816.09     1778.61      7.97 o
   3   1  14     3447.49     3373.64     16.63 o
   4   1  14      252.58      230.34      5.44 o
   5   1  14      160.46      152.84      4.71 o
   6   1  14      561.51      529.25      8.94 o
   7   1  14       59.54       61.29      8.04 o
   8   1  14        3.13        4.83      7.31 o
   9   1  14      118.71      125.12     10.99 o
 -11   2  14        1.68       -0.23      6.19 o
 -10   2  14       17.07        5.82      5.56 o
  -9   2  14       89.30       84.44      6.23 o
  -8   2  14        0.23       -0.47      4.74 o
  -7   2  14       83.12       83.84      4.00 o
  -6   2  14      418.62      410.51      7.96 o
  -5   2  14       42.01       41.25      2.95 o
  -4   2  14       15.46       16.02      1.54 o
  -3   2  14      369.33      391.02      3.97 o
  -2   2  14      105.13      110.87      2.54 o
  -1   2  14       75.27       82.62      2.21 o
   0   2  14      327.92      362.21      3.65 o
   1   2  14      875.66      855.39      4.67 o
   2   2  14      241.53      248.96      3.56 o
   3   2  14      213.53      234.03      5.01 o
   4   2  14       85.46       72.40      3.26 o
   5   2  14      139.85      119.94      2.68 o
   6   2  14      516.11      476.30      6.66 o
   7   2  14      226.33      211.51     10.35 o
   8   2  14      100.71      104.16      9.57 o
   9   2  14        3.78       -0.93      9.26 o
 -11   3  14        2.98       -0.61      6.07 o
 -10   3  14       26.33       23.13      5.88 o
  -9   3  14      133.96      127.28      6.79 o
  -8   3  14      130.90      137.70      6.47 o
  -7   3  14       64.91       81.70      4.24 o
  -6   3  14     1471.14     1398.74     31.63 o
  -5   3  14      765.46      720.33      5.70 o
  -4   3  14      350.54      322.52      3.77 o
  -3   3  14     2547.50     2549.75      9.34 o
  -2   3  14      104.42      103.11      2.64 o
  -1   3  14      314.12      318.22      3.59 o
   0   3  14       93.45       91.03      2.20 o
   1   3  14      108.77      119.17      2.33 o
   2   3  14      400.10      419.48      5.02 o
   3   3  14      312.63      297.52      4.48 o
   4   3  14      546.17      524.47      6.03 o
   5   3  14     1031.16      936.53      7.31 o
   6   3  14       92.28       68.79      3.79 o
   7   3  14      129.85      148.28      9.60 o
   8   3  14      578.63      535.43     15.31 o
   9   3  14       36.76       39.27      9.49 o
 -10   4  14      387.63      374.55     11.06 o
  -9   4  14        0.71        1.24      5.94 o
  -8   4  14        0.10        2.27      5.30 o
  -7   4  14      121.99      135.55      5.45 o
  -6   4  14      331.18      333.40      5.69 o
  -5   4  14       30.23       27.27      2.15 o
  -4   4  14     2680.11     2568.26      9.43 o
  -3   4  14        1.72        3.75      2.12 o
  -2   4  14     1580.41     1554.01      9.16 o
  -1   4  14     2083.11     2117.32      8.75 o
   0   4  14      349.03      326.41      3.65 o
   1   4  14      832.01      860.62      5.97 o
   2   4  14      156.67      159.24      3.34 o
   3   4  14       10.49       10.50      2.07 o
   4   4  14      354.94      340.13      5.65 o
   5   4  14       42.70       47.93      2.95 o
   6   4  14        1.12       -0.36      3.57 o
   7   4  14      504.37      484.69     10.64 o
   8   4  14       39.47       45.47      9.32 o
   9   4  14       81.05       91.19      9.08 o
 -10   5  14        5.40        7.08      6.61 o
  -9   5  14        5.81        8.50      5.69 o
  -8   5  14      270.72      288.57      8.51 o
  -7   5  14      161.83      168.45      6.88 o
  -6   5  14       18.00       16.91      2.66 o
  -5   5  14      588.86      613.45      5.40 o
  -4   5  14       86.89       83.32      3.22 o
  -3   5  14       83.71       81.41      3.17 o
  -2   5  14      456.15      424.05      4.75 o
  -1   5  14        9.43       10.33      2.20 o
   0   5  14      387.95      408.37      4.54 o
   1   5  14        6.15        7.33      1.56 o
   2   5  14     5718.38     5651.22     17.34 o
   3   5  14      760.12      751.86      6.60 o
   4   5  14       39.66       47.70      3.22 o
   5   5  14      242.89      228.51      5.39 o
   6   5  14        0.40       -0.41      4.09 o
   7   5  14       13.80       15.91      5.22 o
   8   5  14       33.15       43.20      7.11 o
  -9   6  14       22.95       17.70      7.03 o
  -8   6  14      110.56      101.73      7.22 o
  -7   6  14      251.00      245.31      7.29 o
  -6   6  14       80.74       77.41      4.73 o
  -5   6  14       12.59       12.77      3.19 o
  -4   6  14        5.77        1.70      2.52 o
  -3   6  14      297.34      305.70      4.76 o
  -2   6  14     1082.92     1088.40      7.29 o
  -1   6  14      253.01      252.28      4.05 o
   0   6  14       67.75       73.65      2.89 o
   1   6  14       62.74       51.62      2.47 o
   2   6  14       38.34       33.82      3.00 o
   3   6  14      205.74      216.76      4.43 o
   4   6  14      111.85       99.76      4.02 o
   5   6  14       23.50       31.34      4.09 o
   6   6  14      248.55      236.55      7.03 o
   7   6  14       72.26       67.58      6.40 o
   8   6  14       33.01       30.76      6.64 o
  -8   7  14       85.73      110.03      7.49 o
  -7   7  14      189.89      183.23      7.27 o
  -6   7  14       26.10       29.74      4.23 o
  -5   7  14      138.62      154.05      5.90 o
  -4   7  14      868.26      847.28      8.38 o
  -3   7  14        2.49        4.67      2.86 o
  -2   7  14      229.10      205.06      4.15 o
  -1   7  14        4.29        8.67      3.00 o
   0   7  14      134.96      134.32      3.81 o
   1   7  14        0.07       -0.25      2.56 o
   2   7  14        0.14       -0.30      3.04 o
   3   7  14        3.58        4.87      3.49 o
   4   7  14        9.44       10.68      4.11 o
   5   7  14      788.68      774.58     10.06 o
   6   7  14       13.45       13.27      5.34 o
   7   7  14        8.43       10.73      6.16 o
  -7   8  14       12.47        1.80      4.79 o
  -6   8  14      126.66      140.64      6.01 o
  -5   8  14       64.53       63.94      4.75 o
  -4   8  14       15.70       11.87      4.34 o
  -3   8  14        2.90        4.42      3.90 o
  -2   8  14       79.03       85.26      4.24 o
  -1   8  14       44.34       32.99      3.76 o
   0   8  14      490.24      501.19      7.25 o
   1   8  14     1510.72     1567.22     11.43 o
   2   8  14      277.19      279.42      5.71 o
   3   8  14      392.46      378.86      9.14 o
   4   8  14     1078.30     1094.20     12.74 o
   5   8  14      147.64      129.58      6.42 o
   6   8  14      302.81      309.25      8.49 o
  -6   9  14      165.15      171.72      7.24 o
  -5   9  14        0.75       -0.46      4.58 o
  -4   9  14      274.71      300.13      7.39 o
  -3   9  14       47.45       50.12      5.28 o
  -2   9  14       14.02        9.66      4.50 o
  -1   9  14      127.82      117.13      6.14 o
   0   9  14       90.41       83.77      4.57 o
   1   9  14       13.70       16.49      3.95 o
   2   9  14      103.07       91.49      5.30 o
   3   9  14      136.36      110.09      6.91 o
   4   9  14      114.35      118.45      6.24 o
   5   9  14       72.70       84.79      6.86 o
  -4  10  14        0.31        0.08      4.95 o
  -3  10  14       36.64       25.02      5.37 o
  -2  10  14        2.73        2.71      5.08 o
  -1  10  14      482.85      495.13     10.97 o
   0  10  14       10.95        8.06      5.17 o
   1  10  14        0.18       -0.57      5.74 o
   2  10  14       14.25       11.23      6.14 o
   3  10  14      157.22      163.31      9.77 o
 -11   1  15        0.03        0.34      6.13 o
 -10   1  15       43.76       56.84      6.29 o
  -9   1  15        2.80        8.48      5.65 o
  -8   1  15       10.46       13.89      5.38 o
  -7   1  15      170.88      153.40      4.86 o
  -6   1  15        1.47        1.66      3.05 o
  -5   1  15      443.76      456.08      5.77 o
  -4   1  15      301.60      283.34      4.74 o
  -3   1  15      380.58      389.23      3.81 o
  -2   1  15      810.25      830.61      5.42 o
  -1   1  15     1595.54     1535.46      8.73 o
   0   1  15       84.90       82.52      2.15 o
   1   1  15     2234.51     2216.29     10.33 o
   2   1  15       26.02       27.58      2.09 o
   3   1  15     1135.84     1050.82     10.41 o
   4   1  15      688.15      625.16      8.21 o
   5   1  15       29.80       24.95      4.87 o
   6   1  15        0.15        2.59      5.05 o
   7   1  15        0.10       -0.01      6.64 o
   8   1  15      107.93      127.57     10.39 o
   9   1  15      113.54      135.16     11.46 o
 -10   2  15       13.55       16.73      5.97 o
  -9   2  15      129.41      111.61      6.97 o
  -8   2  15       11.25       17.66      5.47 o
  -7   2  15        0.99        2.83      3.43 o
  -6   2  15     1233.19     1278.69     10.58 o
  -5   2  15      581.04      542.25      6.51 o
  -4   2  15      572.19      578.47      5.40 o
  -3   2  15     2324.79     2314.95     10.69 o
  -2   2  15      171.32      154.38      3.15 o
  -1   2  15      194.72      185.83      3.05 o
   0   2  15       18.58       18.55      1.55 o
   1   2  15      172.89      153.74      2.95 o
   2   2  15        5.12        9.41      1.67 o
   3   2  15      944.28      951.39      9.41 o
   4   2  15      909.34      889.02      9.84 o
   5   2  15     1685.55     1649.19     17.29 o
   6   2  15       11.03        9.06      4.72 o
   7   2  15        0.02        8.61      7.25 o
   8   2  15      334.19      380.86     14.08 o
   9   2  15       91.14       96.72     10.43 o
 -10   3  15      110.27      122.28      7.56 o
  -9   3  15       12.79       20.13      5.70 o
  -8   3  15        2.50        2.51      5.01 o
  -7   3  15     1344.46     1348.92     13.59 o
  -6   3  15      346.46      353.41      6.19 o
  -5   3  15       72.24       76.46      2.62 o
  -4   3  15       12.72       11.62      2.07 o
  -3   3  15      242.65      252.09      3.95 o
  -2   3  15     1347.28     1300.88      7.40 o
  -1   3  15      803.37      840.29      5.88 o
   0   3  15       22.56       22.39      1.79 o
   1   3  15     1117.01     1047.54     11.78 o
   2   3  15     1692.50     1654.02      9.29 o
   3   3  15       21.69       28.85      2.67 o
   4   3  15      199.76      169.21      4.76 o
   5   3  15        5.86        8.51      2.14 o
   6   3  15       12.67       20.43      5.78 o
   7   3  15      251.00      260.45     11.43 o
   8   3  15      304.08      296.28     13.09 o
   9   3  15        0.04        0.01      9.19 o
 -10   4  15       13.56       18.65      6.18 o
  -9   4  15        5.28        9.56      5.65 o
  -8   4  15      373.85      438.30      9.51 o
  -7   4  15       38.04       38.52      4.74 o
  -6   4  15      227.63      230.97      5.15 o
  -5   4  15      273.47      279.75      3.83 o
  -4   4  15     1390.73     1378.58      7.56 o
  -3   4  15       54.27       54.92      2.77 o
  -2   4  15     1023.79      980.50      6.71 o
  -1   4  15      377.55      391.01      4.53 o
   0   4  15      177.83      176.20      3.30 o
   1   4  15     1495.26     1482.00      8.82 o
   2   4  15     1195.49     1188.10      7.26 o
   3   4  15      700.84      733.64      7.84 o
   4   4  15        2.24        0.91      2.85 o
   5   4  15      745.17      723.21      9.41 o
   6   4  15      220.20      213.21      7.30 o
   7   4  15      326.15      299.64      9.68 o
   8   4  15      259.19      262.95     11.43 o
  -9   5  15      116.04      105.54      7.00 o
  -8   5  15        0.16        4.92      5.63 o
  -7   5  15       46.24       34.79      4.38 o
  -6   5  15      244.00      246.09      5.19 o
  -5   5  15      138.25      141.78      3.70 o
  -4   5  15      306.20      304.46      4.81 o
  -3   5  15       34.53       33.62      3.02 o
  -2   5  15       76.93       74.51      3.09 o
  -1   5  15      158.50      144.07      3.27 o
   0   5  15     1670.02     1668.19      9.31 o
   1   5  15        8.33        9.79      2.82 o
   2   5  15        3.51        8.31      2.92 o
   3   5  15      447.88      435.79      5.45 o
   4   5  15       22.53       23.39      2.82 o
   5   5  15        2.91        0.62      4.07 o
   6   5  15      377.08      381.53      9.28 o
   7   5  15      991.60      970.20     13.95 o
   8   5  15      295.33      341.27      9.67 o
  -9   6  15       16.34       15.91      6.55 o
  -8   6  15       46.44       44.36      6.16 o
  -7   6  15      473.39      483.82      9.74 o
  -6   6  15        1.10        1.21      4.01 o
  -5   6  15      180.62      223.61      6.01 o
  -4   6  15       22.59       32.17      3.36 o
  -3   6  15       38.34       40.94      3.03 o
  -2   6  15       48.18       51.85      2.97 o
  -1   6  15      158.74      188.82      3.99 o
   0   6  15      160.43      158.49      3.67 o
   1   6  15      694.91      712.70     12.51 o
   2   6  15      190.53      180.70      4.34 o
   3   6  15      466.29      446.20      5.77 o
   4   6  15      486.21      526.87      7.81 o
   5   6  15      583.40      551.78     13.13 o
   6   6  15      676.18      695.95     12.11 o
   7   6  15       99.11       86.78      7.19 o
  -8   7  15       36.81       42.87      6.86 o
  -7   7  15      145.94      155.01      6.85 o
  -6   7  15        3.05        1.50      4.35 o
  -5   7  15       41.90       45.98      4.70 o
  -4   7  15      420.71      413.16      7.62 o
  -3   7  15       51.53       53.63      3.53 o
  -2   7  15      950.69      982.31      8.72 o
  -1   7  15        1.98        5.53      3.40 o
   0   7  15       41.57       35.36      3.47 o
   1   7  15      263.85      260.73      5.94 o
   2   7  15       67.01       62.80      4.21 o
   3   7  15      113.83      103.69      4.83 o
   4   7  15       21.00       17.76      4.16 o
   5   7  15       38.58       38.31      5.33 o
   6   7  15      102.82      108.34      7.78 o
  -7   8  15        0.42       -0.53      5.32 o
  -6   8  15        0.91        2.98      4.50 o
  -5   8  15        1.65        2.21      4.47 o
  -4   8  15       83.85       77.58      5.13 o
  -3   8  15      133.61      123.23      5.22 o
  -2   8  15      158.97      143.45      5.24 o
  -1   8  15       10.47       13.04      3.78 o
   0   8  15       53.70       63.33      4.10 o
   1   8  15       19.62       14.10      3.61 o
   2   8  15      531.91      513.97      7.34 o
   3   8  15       96.78       92.07      5.68 o
   4   8  15      186.30      196.74      7.64 o
   5   8  15      237.14      233.04      7.75 o
  -5   9  15       12.60       14.40      5.19 o
  -4   9  15      172.52      153.47      6.70 o
  -3   9  15      231.97      262.16      7.14 o
  -2   9  15       77.82       84.10      5.47 o
  -1   9  15        2.44        4.13      4.88 o
   0   9  15      204.05      225.94      6.60 o
   1   9  15       56.95       55.08      4.73 o
   2   9  15      165.11      198.33      6.43 o
   3   9  15       77.66       80.97      5.94 o
   4   9  15       75.53       77.28      6.75 o
  -3  10  15      111.95      128.40      6.44 o
  -2  10  15       14.27       13.03      5.02 o
  -1  10  15      192.76      232.84      8.53 o
   0  10  15       75.18       69.56      6.02 o
   1  10  15      171.34      189.75      8.73 o
   2  10  15       31.35       37.99      6.14 o
 -10   0  16        2.30        3.24      8.26 o
  -9   0  16       68.11       92.22      9.51 o
  -8   0  16      501.79      495.79     14.29 o
  -7   0  16      337.98      385.15     12.69 o
  -6   0  16      114.44      107.23      6.10 o
  -5   0  16       48.22       35.75      4.65 o
  -4   0  16       24.48       17.60      4.20 o
  -3   0  16      789.07      772.92      7.61 o
  -2   0  16     1633.86     1682.39     10.59 o
  -1   0  16     2291.99     2294.70     13.80 o
   0   0  16      627.21      604.21      9.67 o
   1   0  16      853.73      757.67     10.20 o
   2   0  16     2517.29     2505.27     17.76 o
   3   0  16      329.18      310.71      7.02 o
   4   0  16     1244.90     1212.53     22.74 o
   5   0  16       43.26       27.52     10.79 o
   6   0  16      194.98      175.78     13.74 o
   7   0  16      304.99      318.45     27.22 o
   8   0  16     1410.85     1509.23     34.97 o
 -10   1  16       46.62       52.41      6.56 o
  -9   1  16        5.87        3.73      5.79 o
  -8   1  16       71.07       82.95      6.39 o
  -7   1  16      448.27      468.16     10.34 o
  -6   1  16        1.05        0.65      3.31 o
  -5   1  16      585.14      622.67      7.06 o
  -4   1  16      431.57      436.51      6.08 o
  -3   1  16       26.75       22.30      1.74 o
  -2   1  16       61.03       53.60      2.23 o
  -1   1  16      598.36      587.53      5.21 o
   0   1  16       76.56       72.43      2.16 o
   1   1  16     4993.06     4924.70     21.24 o
   2   1  16     4864.96     4721.22     60.78 o
   3   1  16      594.46      554.92      7.38 o
   4   1  16     1488.35     1462.64     16.45 o
   5   1  16      545.77      575.92     14.20 o
   6   1  16      514.84      453.62     13.81 o
   7   1  16      155.11      162.94     10.40 o
   8   1  16      190.99      174.99     11.65 o
 -10   2  16        0.08       -0.61      6.13 o
  -9   2  16        1.27       -0.56      5.59 o
  -8   2  16      113.80      117.14      6.82 o
  -7   2  16       50.95       49.20      5.13 o
  -6   2  16       35.62       36.94      3.81 o
  -5   2  16      326.58      337.60      6.21 o
  -4   2  16      119.75      108.86      2.46 o
  -3   2  16     2745.47     2782.91     11.40 o
  -2   2  16      331.93      317.08      4.12 o
  -1   2  16     1027.19     1015.30      6.66 o
   0   2  16      953.04      996.37      5.59 o
   1   2  16      471.48      454.76      5.82 o
   2   2  16       12.49       12.00      3.35 o
   3   2  16       21.89       22.76      3.65 o
   4   2  16       76.95       69.55      4.00 o
   5   2  16      417.55      406.54     12.00 o
   6   2  16     1374.73     1384.66     21.24 o
   7   2  16      214.64      232.91     11.96 o
   8   2  16      915.13      954.12     20.31 o
 -10   3  16      281.37      263.78      9.00 o
  -9   3  16        4.64        8.00      5.83 o
  -8   3  16       87.01       96.36      6.70 o
  -7   3  16      214.29      220.50      6.58 o
  -6   3  16        0.42        3.19      3.67 o
  -5   3  16       67.03       73.38      2.16 o
  -4   3  16        0.55       -0.20      1.98 o
  -3   3  16      216.61      228.57      3.95 o
  -2   3  16       39.69       46.39      2.76 o
  -1   3  16      527.89      520.86      5.14 o
   0   3  16      818.29      773.93      5.05 o
   1   3  16       29.24       28.54      2.85 o
   2   3  16       10.30       13.19      2.56 o
   3   3  16       20.36       14.80      2.48 o
   4   3  16       10.00        7.79      3.40 o
   5   3  16        0.35        1.63      5.07 o
   6   3  16       25.62       25.72      5.67 o
   7   3  16       25.73       24.83      9.17 o
   8   3  16       83.13       62.83     10.08 o
  -9   4  16      124.13      142.67      8.00 o
  -8   4  16       42.80       31.96      5.51 o
  -7   4  16       97.59       91.05      5.52 o
  -6   4  16       10.92       14.22      4.40 o
  -5   4  16      511.91      487.28      5.03 o
  -4   4  16      291.84      298.20      4.95 o
  -3   4  16       83.90       71.66      3.30 o
  -2   4  16      567.34      600.15      5.78 o
  -1   4  16       23.04       17.80      2.45 o
   0   4  16      535.40      483.81      4.63 o
   1   4  16       56.36       52.90      2.44 o
   2   4  16     1643.25     1704.88     10.69 o
   3   4  16      999.41      941.76      8.31 o
   4   4  16        0.87        3.11      3.07 o
   5   4  16      110.35       91.34      5.93 o
   6   4  16      209.06      226.98      8.52 o
   7   4  16       13.46        6.08      6.25 o
   8   4  16        0.30       -0.72      7.24 o
  -9   5  16       48.63       43.95      7.25 o
  -8   5  16        0.34        6.71      5.81 o
  -7   5  16       88.96       68.90      5.30 o
  -6   5  16      119.87      115.66      5.55 o
  -5   5  16      475.53      480.06      7.05 o
  -4   5  16      415.11      426.43      6.07 o
  -3   5  16        4.39        4.74      2.79 o
  -2   5  16      941.19      964.08      7.46 o
  -1   5  16      165.80      153.54      3.50 o
   0   5  16       43.60       37.90      2.96 o
   1   5  16     1214.83     1266.49     12.78 o
   2   5  16        6.70       11.34      2.64 o
   3   5  16      165.05      176.87      3.78 o
   4   5  16       61.61       55.68      4.61 o
   5   5  16      206.35      206.69      7.48 o
   6   5  16      139.42      132.81      7.17 o
   7   5  16      398.60      447.04     10.71 o
  -8   6  16       72.29       73.91      6.96 o
  -7   6  16        2.50        5.02      4.92 o
  -6   6  16        0.51        4.20      3.99 o
  -5   6  16       11.78       26.08      4.05 o
  -4   6  16        1.76        4.21      3.88 o
  -3   6  16        7.64        6.76      3.37 o
  -2   6  16      191.98      172.69      4.22 o
  -1   6  16       46.54       46.74      3.26 o
   0   6  16       67.83       64.06      3.53 o
   1   6  16      911.36      865.34      8.26 o
   2   6  16      151.87      157.31      5.54 o
   3   6  16        0.91       -0.36      3.57 o
   4   6  16        0.16       -0.43      4.29 o
   5   6  16       12.81        4.89      5.57 o
   6   6  16      430.28      449.97     10.81 o
  -7   7  16        0.33       -0.50      5.01 o
  -6   7  16      243.47      259.41      7.52 o
  -5   7  16        0.72        1.36      4.18 o
  -4   7  16      214.09      194.88      6.18 o
  -3   7  16        0.01        1.72      3.92 o
  -2   7  16       47.77       41.84      4.00 o
  -1   7  16       67.25       73.92      4.61 o
   0   7  16      264.92      259.59      5.86 o
   1   7  16        1.27       -0.17      3.63 o
   2   7  16      114.13      123.73      4.60 o
   3   7  16      220.12      213.79      6.30 o
   4   7  16      184.36      186.13      6.79 o
   5   7  16       30.02       29.72      6.52 o
   6   7  16      165.46      196.29      9.27 o
  -6   8  16      101.26      102.72      6.45 o
  -5   8  16        2.07        4.79      4.37 o
  -4   8  16       37.42       35.20      4.46 o
  -3   8  16        0.84        5.60      3.91 o
  -2   8  16      526.11      564.49      8.38 o
  -1   8  16      152.16      146.61      5.25 o
   0   8  16       99.22      104.01      4.78 o
   1   8  16        7.03        5.51      3.47 o
   2   8  16        7.38       12.91      3.82 o
   3   8  16      162.76      163.90      6.72 o
   4   8  16      194.10      184.83      8.80 o
  -5   9  16       20.75       17.42      5.35 o
  -4   9  16        1.71        1.01      5.15 o
  -3   9  16       17.99       23.82      5.14 o
  -2   9  16       11.68       17.59      5.11 o
  -1   9  16        0.25        0.23      5.09 o
   0   9  16        1.86       -0.49      4.88 o
   1   9  16      109.15      111.16      6.05 o
   2   9  16       47.47       50.74      6.06 o
   3   9  16        2.84        6.21      5.06 o
 -10   1  17        6.41        8.82      6.06 o
  -9   1  17       37.68       40.76      6.53 o
  -8   1  17      117.46      101.35      6.97 o
  -7   1  17      242.37      256.05      7.18 o
  -6   1  17      141.28      159.81      4.91 o
  -5   1  17      427.24      421.63      6.66 o
  -4   1  17      341.86      337.52      5.66 o
  -3   1  17       69.90       73.58      2.20 o
  -2   1  17       51.47       54.67      2.44 o
  -1   1  17       97.94       98.53      2.89 o
   0   1  17      269.78      273.93      4.13 o
   1   1  17        5.62       35.87      4.29 o
   2   1  17      110.17      124.98      6.28 o
   3   1  17      199.23      181.93      5.04 o
   4   1  17      449.52      447.76      8.23 o
   5   1  17      166.64      169.30      8.72 o
   6   1  17       47.50       43.64      7.74 o
   7   1  17       91.04       83.10     10.28 o
   8   1  17      146.64      151.54     10.90 o
  -9   2  17        0.35       -0.61      6.09 o
  -8   2  17       53.51       70.07      5.74 o
  -7   2  17      480.45      492.26      8.73 o
  -6   2  17      245.21      239.53      6.00 o
  -5   2  17      696.65      704.88      8.78 o
  -4   2  17     1628.60     1586.31     23.69 o
  -3   2  17     1212.18     1212.01     10.01 o
  -2   2  17      229.87      233.39      3.94 o
  -1   2  17       29.99       33.70      2.53 o
   0   2  17      411.49      381.10      4.78 o
   1   2  17       13.43       20.05      1.52 o
   2   2  17       39.16       41.96      4.12 o
   3   2  17      504.01      456.12      7.37 o
   4   2  17      417.73      422.76      7.26 o
   5   2  17      642.99      628.83     10.89 o
   6   2  17      136.57      142.33      8.87 o
   7   2  17     1700.39     1849.01     26.25 o
   8   2  17       40.20       62.68      9.80 o
  -9   3  17        1.56        3.19      6.01 o
  -8   3  17      164.38      154.32      7.80 o
  -7   3  17      344.96      348.84      7.77 o
  -6   3  17      328.62      301.62      7.55 o
  -5   3  17       12.83       14.53      3.52 o
  -4   3  17        0.71        1.64      1.91 o
  -3   3  17       74.27       73.27      3.17 o
  -2   3  17      197.40      182.00      3.91 o
  -1   3  17      139.51      155.19      3.68 o
   0   3  17     3491.54     3408.13     12.78 o
   1   3  17      952.58      937.78      7.57 o
   2   3  17      715.03      722.58      7.04 o
   3   3  17       19.38       22.06      3.87 o
   4   3  17       74.63       66.52      4.53 o
   5   3  17      266.66      238.21      8.25 o
   6   3  17       20.38       18.28      5.63 o
   7   3  17      108.62      104.68      8.84 o
  -9   4  17      101.89      106.35      7.54 o
  -8   4  17       21.80       20.95      6.03 o
  -7   4  17        1.10        4.70      4.67 o
  -6   4  17       11.17        9.63      4.19 o
  -5   4  17       22.45       25.45      3.31 o
  -4   4  17       22.31       20.38      3.52 o
  -3   4  17      273.10      279.44      4.82 o
  -2   4  17      116.93      111.67      3.62 o
  -1   4  17       39.49       36.82      2.58 o
   0   4  17      591.42      560.54      4.87 o
   1   4  17        8.62        4.72      1.59 o
   2   4  17       55.22       59.23      3.37 o
   3   4  17       94.75       89.96      4.46 o
   4   4  17      513.79      469.35      8.21 o
   5   4  17       13.42        8.79      5.70 o
   6   4  17        4.29        3.28      6.25 o
   7   4  17       21.86        7.45      7.04 o
  -8   5  17        0.35        2.28      5.81 o
  -7   5  17        8.56        5.62      5.00 o
  -6   5  17      596.19      618.42     10.53 o
  -5   5  17        4.63        3.35      3.80 o
  -4   5  17      293.04      300.81      6.36 o
  -3   5  17        4.57        2.11      2.89 o
  -2   5  17       74.76       75.92      3.55 o
  -1   5  17      219.60      202.79      4.05 o
   0   5  17      160.51      150.77      4.31 o
   1   5  17      107.21       97.03      3.74 o
   2   5  17      503.49      489.87      6.94 o
   3   5  17      912.69      877.73     10.33 o
   4   5  17       89.99       83.07      6.12 o
   5   5  17      810.61      831.89     12.91 o
   6   5  17      119.44      122.69      7.39 o
  -8   6  17        7.53        7.07      6.08 o
  -7   6  17        0.50        1.78      5.95 o
  -6   6  17       57.07       50.71      5.55 o
  -5   6  17        2.56        1.47      3.90 o
  -4   6  17        9.41        4.80      3.85 o
  -3   6  17       34.84       29.40      4.30 o
  -2   6  17      300.07      304.56      6.24 o
  -1   6  17     1665.35     1752.86     12.40 o
   0   6  17     1161.63     1170.09      9.92 o
   1   6  17      296.99      301.67      5.89 o
   2   6  17      113.72      114.36      5.49 o
   3   6  17       73.06       59.09      5.00 o
   4   6  17        1.90       -0.51      5.14 o
   5   6  17       28.57       27.43      6.04 o
   6   6  17        1.39        7.44      6.15 o
  -7   7  17        2.37       -0.34      5.92 o
  -6   7  17      100.26      108.44      6.05 o
  -5   7  17       23.26       21.79      4.58 o
  -4   7  17      241.68      206.48      6.34 o
  -3   7  17       24.83       16.72      4.14 o
  -2   7  17      164.13      176.68      5.39 o
  -1   7  17        3.45        2.59      3.90 o
   0   7  17     1264.32     1301.22     11.10 o
   1   7  17       11.47       17.47      3.67 o
   2   7  17        9.31        5.16      3.97 o
   3   7  17       20.55       24.14      5.52 o
   4   7  17        5.65        4.42      6.14 o
   5   7  17      553.77      595.04     14.02 o
  -5   8  17      206.32      185.06      7.05 o
  -4   8  17        0.07        5.76      4.37 o
  -3   8  17      226.08      234.30      6.43 o
  -2   8  17        0.23        3.62      4.15 o
  -1   8  17       71.63       55.68      4.62 o
   0   8  17      172.34      185.60      5.67 o
   1   8  17      402.70      389.68      7.20 o
   2   8  17       41.65       49.30      5.57 o
   3   8  17      208.16      260.38      8.94 o
  -3   9  17      404.27      403.07      8.60 o
  -2   9  17        6.25        6.42      5.45 o
  -1   9  17       26.50       24.02      5.37 o
   0   9  17       21.78       18.16      5.08 o
   1   9  17      266.00      276.56      9.96 o
  -9   0  18       45.03       53.04      9.32 o
  -8   0  18      312.31      319.95     11.53 o
  -7   0  18        6.66        8.62      7.41 o
  -6   0  18      541.13      557.54     13.02 o
  -5   0  18     1572.83     1625.12     16.94 o
  -4   0  18       20.56       15.11      5.13 o
  -3   0  18      553.47      555.95      6.57 o
  -2   0  18       66.71       81.95      4.33 o
  -1   0  18       93.48       83.61      4.10 o
   0   0  18      141.26      127.95      5.63 o
   1   0  18      310.20      300.17      7.54 o
   2   0  18      500.64      472.79      8.06 o
   3   0  18     1391.81     1337.74     14.46 o
   4   0  18      752.52      726.37     18.04 o
   5   0  18      132.19       98.53      9.31 o
   6   0  18     1838.65     2013.98     37.73 o
   7   0  18      201.62      185.42     16.81 o
  -9   1  18      520.76      541.54     10.77 o
  -8   1  18      164.45      176.69      6.92 o
  -7   1  18       26.61       27.64      5.19 o
  -6   1  18      264.56      255.14      7.02 o
  -5   1  18        3.38        5.51      4.00 o
  -4   1  18      685.46      697.87      7.94 o
  -3   1  18       66.18       70.92      2.44 o
  -2   1  18       15.64       20.95      2.37 o
  -1   1  18      186.51      193.17      3.95 o
   0   1  18     1453.73     1441.10      8.13 o
   1   1  18      172.39      167.49      4.90 o
   2   1  18      470.63      383.15      6.95 o
   3   1  18       93.90      107.63      4.57 o
   4   1  18        8.91        2.18      3.79 o
   5   1  18       18.55       12.04      5.99 o
   6   1  18       14.97       22.56      7.41 o
   7   1  18      235.48      240.95     12.39 o
  -9   2  18       17.71       17.37      5.51 o
  -8   2  18       17.34       21.83      5.20 o
  -7   2  18        0.70        4.58      4.81 o
  -6   2  18      163.52      183.59      6.82 o
  -5   2  18      125.99      122.19      4.94 o
  -4   2  18      276.42      247.66      3.78 o
  -3   2  18        0.05        1.63      2.21 o
  -2   2  18        2.80        1.80      2.51 o
  -1   2  18      682.21      686.79      6.13 o
   0   2  18      157.85      167.83      3.49 o
   1   2  18       32.71       43.20      4.00 o
   2   2  18      128.63      131.13      4.82 o
   3   2  18      111.92      105.26      4.76 o
   4   2  18        6.70        9.12      4.61 o
   5   2  18      298.34      281.87     10.53 o
   6   2  18       12.91       11.75      7.57 o
   7   2  18        1.17       -0.73      7.35 o
  -9   3  18        0.78        0.17      5.78 o
  -8   3  18       13.45       14.29      5.02 o
  -7   3  18       73.38       75.73      5.93 o
  -6   3  18       10.14       10.25      4.91 o
  -5   3  18       47.67       35.84      4.62 o
  -4   3  18      115.78      111.85      3.39 o
  -3   3  18      303.77      286.03      4.73 o
  -2   3  18      240.00      225.42      4.31 o
  -1   3  18     1442.89     1501.40      8.81 o
   0   3  18       57.52       69.99      2.01 o
   1   3  18      692.05      707.64      7.41 o
   2   3  18      324.86      325.96      7.12 o
   3   3  18      102.40      105.97      5.48 o
   4   3  18      193.53      178.87      6.79 o
   5   3  18       50.84       37.29      5.66 o
   6   3  18      294.02      319.05     11.85 o
   7   3  18       14.40       14.67      7.98 o
  -8   4  18       20.47       25.79      6.54 o
  -7   4  18      109.94      121.10      6.89 o
  -6   4  18        4.98        6.45      4.49 o
  -5   4  18      153.19      140.79      5.54 o
  -4   4  18      476.60      442.92      7.38 o
  -3   4  18       61.10       61.73      4.02 o
  -2   4  18       73.23       70.09      3.43 o
  -1   4  18      166.03      185.05      4.27 o
   0   4  18        9.12        4.16      2.00 o
   1   4  18      295.32      279.38      5.67 o
   2   4  18      123.23      141.90      5.49 o
   3   4  18      703.13      709.97     10.12 o
   4   4  18      463.16      503.79     10.33 o
   5   4  18       31.22       44.20      6.34 o
   6   4  18        0.01       -0.66      6.65 o
  -8   5  18        4.20        7.54      5.78 o
  -7   5  18       26.83       22.68      5.74 o
  -6   5  18      251.60      249.75      7.74 o
  -5   5  18      131.75      119.56      6.55 o
  -4   5  18        0.71        5.72      4.23 o
  -3   5  18       61.23       72.27      4.60 o
  -2   5  18      195.42      176.36      5.30 o
  -1   5  18        5.18        5.39      3.47 o
   0   5  18      663.24      655.46      7.44 o
   1   5  18        5.71        5.88      3.98 o
   2   5  18        2.79        1.72      4.26 o
   3   5  18      142.50      139.79      5.75 o
   4   5  18       15.07       21.14      5.09 o
   5   5  18      607.78      658.85     12.12 o
   6   5  18        2.05       -0.65      6.45 o
  -7   6  18        9.18       10.89      5.85 o
  -6   6  18      234.84      235.98      7.59 o
  -5   6  18        1.27       -0.47      5.01 o
  -4   6  18       87.99       81.77      4.90 o
  -3   6  18       29.66       33.04      4.38 o
  -2   6  18       73.64       93.41      4.73 o
  -1   6  18       62.43       57.46      4.55 o
   0   6  18       40.09       45.56      4.11 o
   1   6  18        0.90        2.30      4.07 o
   2   6  18        9.50        4.38      4.79 o
   3   6  18      109.94      119.70      6.74 o
   4   6  18       49.64       55.68      6.29 o
   5   6  18       38.30       19.21      6.11 o
  -6   7  18        0.38       -0.48      4.83 o
  -5   7  18        4.75       11.87      4.99 o
  -4   7  18        0.36        2.35      4.32 o
  -3   7  18       71.47       65.58      4.84 o
  -2   7  18      161.50      163.13      5.51 o
  -1   7  18       26.34       24.85      4.25 o
   0   7  18       17.62       17.18      4.31 o
   1   7  18      308.26      324.34      6.83 o
   2   7  18      177.06      171.56      6.72 o
   3   7  18       31.92       26.95      6.33 o
   4   7  18        1.24        5.69      5.90 o
  -4   8  18       95.20       96.15      6.50 o
  -3   8  18      475.92      512.27      9.24 o
  -2   8  18      137.06      140.38      6.60 o
  -1   8  18      213.48      206.72      6.65 o
   0   8  18       45.90       33.66      5.20 o
   1   8  18       11.70        9.27      4.31 o
   2   8  18      145.59      151.27      7.58 o
  -8   1  19      124.22      130.20      6.58 o
  -7   1  19        2.43        4.50      5.02 o
  -6   1  19       77.85       76.58      5.75 o
  -5   1  19       65.72       69.88      5.65 o
  -4   1  19      107.66      105.89      5.53 o
  -3   1  19      265.01      248.91      4.02 o
  -2   1  19      930.81      944.85      6.83 o
  -1   1  19      764.83      746.51      6.32 o
   0   1  19       92.04      101.58      3.76 o
   1   1  19      101.93      100.94      3.84 o
   2   1  19     1384.01     1419.44     12.48 o
   3   1  19      473.35      488.63      8.73 o
   4   1  19        0.07       -0.56      5.55 o
   5   1  19        0.87        6.13      6.18 o
   6   1  19       96.96       82.81      8.65 o
  -8   2  19       14.24       13.55      5.29 o
  -7   2  19        7.45       11.67      5.42 o
  -6   2  19      179.50      187.18      6.83 o
  -5   2  19        1.05       -0.48      4.84 o
  -4   2  19      292.31      298.62      7.25 o
  -3   2  19       18.45       11.38      2.69 o
  -2   2  19      539.88      508.45      6.13 o
  -1   2  19      892.74      912.53      8.05 o
   0   2  19     2072.96     2127.94     12.67 o
   1   2  19       16.01       15.15      3.79 o
   2   2  19      188.58      184.38      5.62 o
   3   2  19      109.59      103.58      5.83 o
   4   2  19       17.95       22.94      5.93 o
   5   2  19        0.07        4.57      6.30 o
   6   2  19      495.66      522.71     14.11 o
  -8   3  19       75.60       85.56      7.19 o
  -7   3  19       14.70        9.83      5.15 o
  -6   3  19      178.67      203.44      7.09 o
  -5   3  19       49.93       52.23      4.83 o
  -4   3  19       66.14       76.80      5.86 o
  -3   3  19        0.89       -0.05      3.18 o
  -2   3  19       42.78       46.96      4.09 o
  -1   3  19      401.23      383.98      5.58 o
   0   3  19      202.78      211.67      4.31 o
   1   3  19      200.82      212.91      6.13 o
   2   3  19        3.30        5.40      3.97 o
   3   3  19      867.21      816.20     11.17 o
   4   3  19       16.87       14.82      4.98 o
   5   3  19      469.71      501.75     11.46 o
   6   3  19      256.90      229.67      9.82 o
  -7   4  19      146.34      160.17      7.74 o
  -6   4  19       11.35       15.72      5.05 o
  -5   4  19       30.39       38.72      5.11 o
  -4   4  19       68.07       59.80      5.58 o
  -3   4  19      550.79      599.93      9.32 o
  -2   4  19      150.07      152.14      5.80 o
  -1   4  19       40.36       36.79      3.79 o
   0   4  19        0.34        1.87      3.77 o
   1   4  19       63.11       70.12      5.18 o
   2   4  19        7.07        5.22      4.01 o
   3   4  19      368.79      358.84      9.14 o
   4   4  19      457.47      475.25     10.30 o
   5   4  19      575.21      586.11     13.11 o
  -7   5  19       14.89       17.22      5.57 o
  -6   5  19        0.74        1.04      5.66 o
  -5   5  19        2.98       -0.57      5.68 o
  -4   5  19        0.70        0.07      5.10 o
  -3   5  19       48.02       44.24      4.95 o
  -2   5  19      490.75      506.71      8.16 o
  -1   5  19      120.45      140.07      4.94 o
   0   5  19       54.79       54.44      4.38 o
   1   5  19      310.28      307.63      7.20 o
   2   5  19       91.40       94.69      5.44 o
   3   5  19      215.94      231.30      7.55 o
   4   5  19       72.25       89.49      6.92 o
   5   5  19       42.55       43.17      6.84 o
  -6   6  19       13.63       16.60      5.60 o
  -5   6  19        6.22       11.38      5.48 o
  -4   6  19      410.86      476.72     10.20 o
  -3   6  19       28.41       21.10      4.34 o
  -2   6  19      265.12      291.58      6.71 o
  -1   6  19        1.95        4.87      4.55 o
   0   6  19      427.44      424.22      7.75 o
   1   6  19        3.64        1.36      4.85 o
   2   6  19      138.03      136.38      6.33 o
   3   6  19       77.17       65.25      6.22 o
   4   6  19      212.76      214.00      8.39 o
  -4   7  19      105.80      124.12      6.44 o
  -3   7  19        8.06       10.42      4.51 o
  -2   7  19       46.39       52.84      4.87 o
  -1   7  19      525.40      521.98      9.18 o
   0   7  19       57.55       56.61      5.48 o
   1   7  19       82.35       93.95      5.71 o
   2   7  19        4.63        3.36      5.35 o
  -2   8  19        0.70       -0.60      5.99 o
  -1   8  19       33.50       40.85      6.20 o
   0   8  19        4.12        4.63      5.11 o
  -8   0  20        3.32        5.01      7.47 o
  -7   0  20      652.98      605.18     14.62 o
  -6   0  20      796.40      855.08     17.84 o
  -5   0  20     1154.86     1146.49     19.75 o
  -4   0  20       92.09       78.92      8.80 o
  -3   0  20       35.38       40.45      9.23 o
  -2   0  20     1032.92      998.83     10.85 o
  -1   0  20      127.35      114.20      5.26 o
   0   0  20       35.56       41.31      4.88 o
   1   0  20      848.16      848.57     14.49 o
   2   0  20       22.13       25.38      8.03 o
   3   0  20       31.44       29.52      8.90 o
   4   0  20      219.24      200.14     11.77 o
   5   0  20     1491.23     1599.60     28.14 o
   6   0  20      392.13      450.43     18.28 o
  -8   1  20       76.98       63.00      5.91 o
  -7   1  20      222.22      228.36      7.40 o
  -6   1  20       46.31       49.01      5.79 o
  -5   1  20       29.72       28.34      5.33 o
  -4   1  20      228.10      243.33      7.78 o
  -3   1  20      109.33      103.90      6.85 o
  -2   1  20      129.11      129.17      4.05 o
  -1   1  20       12.91       18.15      3.25 o
   0   1  20      453.96      448.32      5.98 o
   1   1  20       29.41       19.52      4.64 o
   2   1  20      468.59      471.56      9.98 o
   3   1  20        0.53       -0.52      5.21 o
   4   1  20      430.29      439.60     11.45 o
   5   1  20      305.03      317.54     10.79 o
   6   1  20      423.82      462.19     12.54 o
  -7   2  20        8.59       10.63      5.42 o
  -6   2  20       31.32       20.53      5.43 o
  -5   2  20      133.65      145.14      6.61 o
  -4   2  20        7.31        2.81      5.01 o
  -3   2  20      184.35      198.04      7.07 o
  -2   2  20      642.92      644.12      7.95 o
  -1   2  20       10.66       17.16      3.49 o
   0   2  20      181.99      222.26      5.65 o
   1   2  20      121.36      113.96      5.24 o
   2   2  20      567.99      568.77      8.44 o
   3   2  20        0.17        1.67      4.99 o
   4   2  20        6.82        8.36      6.57 o
   5   2  20        3.02        1.86      7.20 o
  -7   3  20        0.01        0.46      5.97 o
  -6   3  20       77.50       75.78      6.31 o
  -5   3  20        6.02        3.58      5.37 o
  -4   3  20        0.27       -0.57      5.70 o
  -3   3  20       62.54       68.24      6.49 o
  -2   3  20      114.28      117.58      5.38 o
  -1   3  20      218.92      219.89      5.49 o
   0   3  20      897.24      880.21      9.45 o
   1   3  20      901.87      893.73     10.71 o
   2   3  20       18.29       10.88      4.03 o
   3   3  20     1165.89     1200.72     13.56 o
   4   3  20        0.16        0.87      5.89 o
   5   3  20       43.06       58.17      7.04 o
  -7   4  20       53.10       52.50      6.79 o
  -6   4  20       76.35       97.38      6.96 o
  -5   4  20        3.38        1.56      5.06 o
  -4   4  20      178.83      166.81      7.51 o
  -3   4  20      328.20      358.85      9.27 o
  -2   4  20      163.45      171.98      6.31 o
  -1   4  20      450.28      467.15      9.06 o
   0   4  20      170.20      155.58      6.04 o
   1   4  20      147.10      149.29      5.69 o
   2   4  20       50.32       53.43      4.70 o
   3   4  20      408.56      405.19      9.70 o
   4   4  20      220.62      212.74      8.66 o
  -6   5  20       51.54       50.46      6.43 o
  -5   5  20        3.22       -0.58      5.76 o
  -4   5  20       84.98       87.27      6.85 o
  -3   5  20       49.06       52.74      6.08 o
  -2   5  20      778.45      823.04     11.21 o
  -1   5  20      295.12      340.46      8.89 o
   0   5  20      254.51      258.35      7.10 o
   1   5  20       15.64       17.01      4.59 o
   2   5  20        0.20        1.32      5.55 o
   3   5  20      214.62      245.42      8.58 o
   4   5  20       85.85      104.37      7.06 o
  -5   6  20      158.15      184.53      8.03 o
  -4   6  20       18.03       12.49      5.39 o
  -3   6  20        7.76        8.23      4.90 o
  -2   6  20       12.62       12.14      4.76 o
  -1   6  20      315.89      285.64      8.09 o
   0   6  20       38.59       38.88      4.97 o
   1   6  20      732.87      761.38     10.36 o
   2   6  20        2.49        7.72      5.13 o
  -2   7  20       29.79       26.27      5.51 o
  -1   7  20       61.11       77.02      6.62 o
   0   7  20      285.00      284.54      8.72 o
  -7   1  21        7.44        7.93      5.84 o
  -6   1  21       35.14       35.19      5.96 o
  -5   1  21      145.70      157.27      7.21 o
  -4   1  21        2.97        8.61      5.25 o
  -3   1  21       10.30       18.94      5.64 o
  -2   1  21       79.25       72.52      4.96 o
  -1   1  21        3.78        4.74      3.20 o
   0   1  21      114.28      117.72      4.41 o
   1   1  21       37.91       30.75      4.72 o
   2   1  21      103.06       94.31      7.12 o
   3   1  21      104.20      109.31      7.42 o
   4   1  21        9.39       12.81      6.95 o
  -6   2  21       48.47       47.27      5.76 o
  -5   2  21      146.45      166.13      6.95 o
  -4   2  21       20.68       32.02      5.59 o
  -3   2  21        4.27        2.33      5.48 o
  -2   2  21       14.44       21.82      4.68 o
  -1   2  21      125.57      120.05      4.87 o
   0   2  21        2.08        1.20      3.71 o
   1   2  21       70.97       74.79      4.68 o
   2   2  21        0.21        5.77      5.27 o
   3   2  21        0.03       -0.57      5.65 o
   4   2  21      822.94      895.30     15.65 o
  -6   3  21       10.83        9.10      5.43 o
  -5   3  21       19.05       16.05      6.12 o
  -4   3  21       73.48       74.04      6.90 o
  -3   3  21      128.90      132.06      8.63 o
  -2   3  21      566.12      554.96     11.81 o
  -1   3  21       26.47       27.29      4.56 o
   0   3  21       11.27       25.69      3.96 o
   1   3  21       17.18       21.83      4.02 o
   2   3  21       49.13       54.85      5.36 o
   3   3  21      179.99      212.89      8.41 o
   4   3  21       59.22       66.75      7.00 o
  -5   4  21       48.04       41.30      6.81 o
  -4   4  21       56.08       44.97      6.98 o
  -3   4  21      133.55      158.72      8.40 o
  -2   4  21       12.09       12.81      6.03 o
  -1   4  21       19.49       15.39      4.44 o
   0   4  21       70.01       56.61      5.16 o
   1   4  21       62.28       64.81      5.06 o
   2   4  21       69.48       61.30      5.89 o
   3   4  21        3.64        7.96      6.04 o
  -4   5  21        1.75        1.31      6.09 o
  -3   5  21      285.93      294.51     10.23 o
  -2   5  21      250.19      266.31      9.52 o
  -1   5  21       20.91       14.19      5.51 o
   0   5  21       11.94        7.64      4.79 o
   1   5  21      132.83      111.45      5.98 o
   2   5  21       10.59        5.21      5.58 o
  -3   6  21       28.17       36.53      7.12 o
  -2   6  21        9.09       19.34      6.34 o
  -1   6  21       16.56       11.90      5.83 o
   0   6  21      115.41      124.42      6.58 o
  -6   0  22      177.35      184.60     11.78 o
  -5   0  22      291.59      270.81     14.67 o
  -4   0  22      685.50      709.89     19.37 o
  -3   0  22      100.76       98.45      8.33 o
  -2   0  22     1206.43     1273.78     17.65 o
  -1   0  22      119.95      118.09      9.51 o
   0   0  22      447.26      499.66     12.72 o
   1   0  22      145.41      145.61      9.56 o
   2   0  22       59.66       79.24     10.19 o
   3   0  22      216.73      215.84     13.06 o
  -6   1  22       33.48       44.65      6.20 o
  -5   1  22       56.64       54.65      6.11 o
  -4   1  22       94.23       94.57      6.53 o
  -3   1  22       39.44       37.79      5.25 o
  -2   1  22       23.06       21.03      4.48 o
  -1   1  22      272.18      304.65      8.06 o
   0   1  22       57.34       60.97      4.85 o
   1   1  22      477.68      502.30      9.59 o
   2   1  22      194.32      168.94      8.27 o
   3   1  22      395.98      421.65     11.62 o
  -5   2  22       45.23       49.63      6.50 o
  -4   2  22      155.14      155.76      7.28 o
  -3   2  22        1.60       -0.57      5.66 o
  -2   2  22       38.29       35.09      6.22 o
  -1   2  22        1.66       -0.46      5.29 o
   0   2  22       55.00       47.08      4.30 o
   1   2  22       15.90       21.44      5.35 o
   2   2  22       82.03       92.86      6.88 o
   3   2  22      324.40      345.52      9.87 o
  -5   3  22       10.66        9.82      6.33 o
  -4   3  22      478.08      509.86     11.47 o
  -3   3  22       49.66       31.57      7.20 o
  -2   3  22       72.07       57.48      6.82 o
  -1   3  22        5.33        3.05      5.41 o
   0   3  22      295.89      314.49      7.02 o
   1   3  22       79.57       94.45      5.76 o
   2   3  22       62.66       59.74      6.51 o
  -4   4  22        5.64        9.12      6.58 o
  -3   4  22       79.11       76.15      8.71 o
  -2   4  22      268.97      273.71     10.05 o
  -1   4  22      141.79      151.37      7.56 o
   0   4  22      102.07      102.23      5.37 o
   1   4  22       12.81       10.50      4.72 o
  -2   5  22        0.01       -0.64      6.40 o
  -1   5  22       93.87      103.44      7.63 o
  -4   1  23        4.20        9.81      6.04 o
  -3   1  23       69.55       77.23      7.01 o
  -2   1  23        0.30        3.97      5.02 o
  -1   1  23      396.92      379.28      9.88 o
   0   1  23        7.67        6.92      8.27 o
   1   1  23      438.60      494.04      9.39 o
  -3   2  23      178.12      178.94      8.60 o
  -2   2  23       18.94       11.01      5.70 o
  -1   2  23      148.56      152.99      8.61 o
   0   2  23        0.47       -0.79      7.88 o
   1   2  23      169.98      168.32      7.10 o
  -2   3  23      156.26      162.78      8.41 o
  -1   3  23       15.35       13.37      5.70 o
   0   3  23      184.70      191.43     10.05 o
 
